# Supplementary material for: Genome-Wide Association Study Reveals Novel Genomic Regions for Grain Yield and Yield-Related Traits in Drought-Stressed Synthetic Hexaploid Wheat
Source: Int J Mol Sci. 2018 Oct 2;19(10):3011. doi: 10.3390/ijms19103011 (PMC6212811; doi:10.3390/ijms19103011)
Supplement: Supplementary file 1 [file ijms-19-03011-s001.zip]

Archive with 12 entries (11 files):
- ijms-352624 Supplementary for proof/
- ijms-352624 Supplementary for proof/Figure S1.pdf
- ijms-352624 Supplementary for proof/Figure S2.pdf
- ijms-352624 Supplementary for proof/Figure S3.pdf
- ijms-352624 Supplementary for proof/Figure S4.pdf
- ijms-352624 Supplementary for proof/Public database link.pdf
- ijms-352624 Supplementary for proof/Table S1.xlsx
- ijms-352624 Supplementary for proof/Table S2.xlsx
- ijms-352624 Supplementary for proof/Table S3.xlsx
- ijms-352624 Supplementary for proof/Table S4.pdf
- ijms-352624 Supplementary for proof/Table S5.xlsx
- ijms-352624 Supplementary for proof/Table S6.xlsx
