# Supplementary material for: Genome-Wide Association Study Reveals Novel Genomic Regions for Grain Yield and Yield-Related Traits in Drought-Stressed Synthetic Hexaploid Wheat
Source: Int J Mol Sci. 2018 Oct 2;19(10):3011. doi: 10.3390/ijms19103011 (PMC6212811; doi:10.3390/ijms19103011)
Supplement: Supplementary file 1 [file ijms-19-03011-s001.zip › ijms-352624 Supplementary for proof/Table S1.xlsx]

## Sheet: Table S1
Table S1. Details of 123 synthetic hexaploid wheat used and subgroups obtained from the Bayesian clustering alogrithm with population strucutre matrix (Q) and best linear unbiased predictors (BLUPs) for two years (2016 and 2017) experiment conducted in Konya, Turkey.
														BLUP 2016											BLUP 2017
GBS-datacode	Subgroups	Population strucutre (Q1)	Population strucutre (Q2)	Population strucutre (Q3)	Complete Pedigree Information	CID	SELHX	OC	AcessionNumber	EntryNumber	Country of origin and locality of Durum Parents	Country of origin and locality of Aegilops Parents	Taxa	Grain yield_2016	Harvest Index_2016	Biomass weight_2016	Thousand kernel weight_2016	Grain volume weight_2016	Awn length_2016	Flag leaf length_2016	Flag leaf width_2016	Flag leaf area_2016	Stem diameter_2016	Root length_2016	Grain yield_2017	Harvest Index_2017	Biomass weight_2017	Thousand kernel weight_2017	Grain volume weight_2017	Awn length_2017	Flag leaf length_2017	Flag leaf width_2017	Flag leaf area_2017	Stem diameter_2017	Root length_2017
MBSYN8	Spring_SHW	0	1	0	LANGDON/KU-2096			JAP		113	Kyoto University, Japan	Iran, Babulsar	MBSYN8	256.308	0.36505	694.158	35.2608	65.4288	6.00659	22.3742	1.05632	18.7168	2.78693	393.26	283.732	0.339063	821.938	41.6774	73.5912	7.1337	11.6521	1.00829	9.4901	2.85064	192.24
MBSYN22	Spring_SHW	0	1	0	LANGDON/KU-2074			JAP		109	Kyoto University, Japan	Iran, Behshahr	MBSYN22	200.071	0.2548	552.7	27.7689	59.3469	5.3561	22.6679	1.10959	19.6006	2.75827	392.553	264.806	0.33376	787.388	42.4748	73.5912	6.1684	11.1036	0.97062	8.6926	2.96728	192.39
MBSYN32	Spring_SHW	0	1	0	LANGDON/KU-2075			JAP		110	Kyoto University, Japan	Iran, Behshahr	MBSYN32	222.957	0.33381	595.316	31.5548	55.7095	4.4263	22.4858	1.06068	18.9369	2.76267	392.391	275.47	0.337657	800.624	41.8888	73.5912	5.5819	11.696	1.02365	9.6716	2.8625	179.4
MBSYN52	Spring_SHW	0	1	0	LANGDON/KU-20-9			JAP		118	Kyoto University, Japan	Iran, Behshahr	MBSYN52	228.55	0.4086	562.64	31.1952	57.7973	6.0954	22.521	1.06169	18.9167	2.6652	393.236	282.651	0.33521	841.046	40.3189	73.5912	5.65933	10.9929	1.00376	8.8071	2.84876	189.91
MBSYN53	Spring_SHW	0	1	0	LANGDON/IG 48042			JAP		106	Kyoto University, Japan	Jammu and Kashmir	MBSYN53	264.578	0.35874	719.477	28.9176	59.8851	6.6722	22.4104	1.06164	19.0136	2.6595	393.028	259.892	0.32504	787.917	37.5563	73.5912	6.0276	11.905	0.98684	9.4927	2.7426	187.04
MBSYN63	Spring_SHW	0	1	0	LANGDON/IG 126387			JAP		107	Kyoto University, Japan	Turkmenistan, Ashkhabad	MBSYN63	245.04	0.28654	768.041	27.7813	61.1682	7.1409	22.287	1.04326	18.4922	2.82712	394.464	263.339	0.32698	809.976	36.8625	73.5912	6.9054	11.6097	0.9928	9.2194	2.7642	276.19
MBSYN72	Spring_SHW	0	1	0	LANGDON/KU-2097			JAP		114	Kyoto University, Japan	Iran, Babulsar	MBSYN72	235.292	0.36455	608.727	31.1077	52.4993	8.0736	22.3144	1.02245	18.6301	2.87871	393.272	273.53	0.29585	920.233	43.2504	73.5912	6.4451	11.7222	1.03785	9.7905	2.90092	175.92
MBSYN97	Spring_SHW	0	1	0	LANGDON/KU-2093			JAP		119	Kyoto University, Japan	Iran, Babulsar - Chalus	MBSYN97	245.02	0.34347	675.047	31.7036	57.3337	5.2053	22.5962	1.03915	18.9643	2.5427	393.418	244.493	0.30519	786.673	39.0263	73.5912	5.58113	11.3945	1.02828	9.5511	2.8067	213.73
MBSYN101	Spring_SHW	0.284	0.602	0.114	LANGDON/IG 131606			JAP		108	Kyoto University, Japan	Kyrgyzstan, Talas	MBSYN101	241.53	0.36971	629.742	30.2352	62.181	7.3162	22.4093	1.04428	18.5986	2.92099	393.54	322.665	0.40504	788.528	42.6537	73.5912	7.9839	12.0311	0.99082	9.5648	2.85527	251.14
MBSYN102	Spring_SHW	0	1	0	LANGDON/KU-2100			JAP		115	Kyoto University, Japan	Iran, Ramsar	MBSYN102	245.612	0.36957	643.979	35.2398	58.4502	6.4448	22.6425	1.06599	19.4265	2.8866	392.686	284.441	0.32235	882.429	42.0223	73.5912	6.5827	11.855	0.99276	9.4485	2.83727	220.07
MBSYN103	Spring_SHW	0	1	0	LANGDON/KU-2079			JAP		117	Kyoto University, Japan	Iran, Aliabad	MBSYN103	274.744	0.39711	705.792	33.6515	57.3791	6.6289	22.5378	1.05632	18.9927	2.8694	392.241	248.465	0.30571	786.623	40.3144	73.5912	5.7427	16.3866	1.0641	14.3443	2.8119	214.16
MBSYN130	Spring_SHW	0	1	0	LANGDON/KU-2092			JAP		112	Kyoto University, Japan	Iran, Babulsar	MBSYN130	206.627	0.29379	575.583	31.6824	53.4896	7.4223	22.17	0.99125	18.0683	2.54	393.293	241.327	0.31558	751.08	42.9303	71.4698	7.206	12.5571	1.01379	10.1217	2.7648	201.4
MBSYN137	Spring_SHW	0	1	0	LANGDON/KU-2088			JAP		111	Kyoto University, Japan	Iran, Sari	MBSYN137	224.442	0.35385	586.143	32.7013	60.7062	6.9069	22.3258	1.04785	18.6114	2.93554	393.424	272.472	0.3264	839.778	38.6084	73.5912	6.041	11.2634	1.05697	9.5242	3.1562	246.88
MBSYN141	Spring_SHW	0	1	0	LANGDON/KU-2105			JAP		116	Kyoto University, Japan	Iran, Pahlavi	MBSYN141	222.863	0.35502	579.515	28.9853	60.5882	7.7782	22.3581	1.07833	18.862	2.7177	392.996	258.648	0.32135	789.779	41.6183	73.5912	7.2361	11.7413	1.0283	9.6484	2.7671	160.96
MBSYN4	Winter_SHW1	0.744	0	0.256	UKR-OD 1530.94/AE.SQUARROSA(629)	CAWW04GH00076S	-0GH-0SE-030E-3E-0E-1YA-0YM	MX-TCI		54	Odessa, Ukraine	Mazandaran, Iran	MBSYN4	293.606	0.40155	770.65	26.69	71.4199	3.098	22.5357	1.07476	19.0479	2.92451	392.89	260.437	0.30214	848.379	36.1209	73.9788	1.2543	10.8833	0.95594	8.3674	3.0706	198.27
MBSYN6	Winter_SHW1	0.572	0	0.428	UKR-OD 952.92/AE.SQUARROSA(1031)	CAWW04GH00061S	-0GH-0SE-030E-15E-0E-1YA-0YM	MX-TCI	161700	28	Odessa, Ukraine	Zanjan, Iran	MBSYN6	319.695	0.44417	790.1	31.9943	73.4169	2.6071	22.4906	1.03122	18.6265	3.1767	393.364	309.349	0.34647	896.255	39.6634	75.0901	1.4027	10.8528	1.13068	9.946	3.088	167.14
MBSYN7	Winter_SHW1	0.606	0	0.394	UKR-OD 1530.94/AE.SQUARROSA(310)	CAWW04GH00068S	-0GH-0SE-030E-12E-0E-1YA-0YM	MX-TCI	161719	35	Odessa, Ukraine	Gilan, Iran	MBSYN7	274.534	0.388594	727.359	28.1285	72.6	4.4357	22.1567	1.0302	18.2179	2.77547	392.879	281.958	0.33426	811.984	34.8018	75.8682	5.4315	12.2867	0.99587	9.8992	2.6263	183.76
MBSYN9	Winter_SHW1	0.797	0.022	0.181	PANDUR/AE.SQUARROSA(223)	CAWW04GH00079S	-0GH-0SE-030E-17E-0E-1YA-0YM	MX-TCI	161843	84	Fundulea, Romania	Gilan, Iran	MBSYN9	289.38	0.40716	750.638	35.5905	65.4288	4.8652	22.3638	1.07272	19.1208	2.87292	393.185	278.597	0.3264	837.315	40.2068	73.5912	6.2717	11.2062	1.0621	9.6753	2.8491	228.42
MBSYN11	Winter_SHW1	0.695	0	0.305	UKR-OD 952.92/AE.SQUARROSA(1031)	CAWW04GH00061S	-0GH-0SE-030E-11E-0E-1YA-0YM	MX-TCI	161698	27	Odessa, Ukraine	Zanjan, Iran	MBSYN11	263.162	0.391069	688.009	33.5227	64.9749	3.9448	22.4581	1.03044	18.6928	2.9818	393.856	253.521	0.3203	753.78	41.9928	74.3745	5.1819	11.6377	1.10417	10.3873	3.3361	157
MBSYN12	Winter_SHW1	0.977	0	0.023	UKR-OD 1530.94/AE.SQUARROSA(629)	CAWW04GH00076S	-0GH-0SE-030E-1E-0E-1YA-0YM	MX-TCI	161765	53	Odessa, Ukraine	Mazandaran, Iran	MBSYN12	255.064	0.4032	651.225	33.0732	70.8752	5.2089	22.4598	1.0466	19.0958	2.83852	392.726	280.766	0.32336	881.652	41.4624	74.5133	5.9628	12.1886	1.02673	9.997	2.89349	135.41
MBSYN13	Winter_SHW1	0.665	0	0.335	UKR-OD 1530.94/AE.SQUARROSA(458)	CAWW04GH00074S	-0GH-0SE-030E-12E-0E-1YA-0YM	MX-TCI	161738	44	Odessa, Ukraine	unknown	MBSYN13	269.41	0.40463	693.399	29.3272	70.8752	5.4421	22.5436	1.07809	19.1699	2.7296	393.246	284.246	0.344656	842.529	39.566	74.1029	5.99	12.0872	1.14138	11.0734	2.85463	200.58
MBSYN14	Winter_SHW1	0.577	0	0.423	UKR-OD 952.92/AE.SQUARROSA(1031)	CAWW04GH00061S	-0GH-0SE-030E-18E-0E-1YA-0YM	MX-TCI	161707	30	Odessa, Ukraine	Zanjan, Iran	MBSYN14	264.5	0.37445	711.393	31.7246	71.9645	5.2825	22.6775	1.03915	19.087	2.6895	393.994	254.456	0.30063	818.9	35.8118	72.6947	6.1505	10.9482	0.95752	8.4431	3.0933	174.92
MBSYN15	Winter_SHW1	1	0	0	PANDUR/AE.SQUARROSA(409)	CAWW04GH00081S	-0GH-0SE-030E-11E-0E-1YA-0YM	MX-TCI	161866	94	Fundulea, Romania	Dagestan, Russian	MBSYN15	252.326	0.41373	634.591	30.3161	62.8871	3.6503	22.5005	1.04857	19.0681	2.7984	393.484	339.501	0.339463	983.79	41.1915	73.791	1.8115	13.5901	1.13074	12.537	3.2077	220.62
MBSYN16	Winter_SHW1	0.697	0.036	0.266	LEUC 84693/AE.SQUARROSA(409)	CAWW04GH00010S	-0GH-0SE-030E-11E-0E-1YA-0YM	MX-TCI	161670	18	Odessa, Ukraine	Dagestan, Russian	MBSYN16	239.132	0.36707	630.729	33.7624	67.6074	4.7671	22.4169	1.01738	18.5423	2.75827	393.687	392.38	0.37018	1098.23	48.9076	76.8841	5.3235	11.6472	1.12296	10.495	2.86507	174.69
MBSYN17	Winter_SHW1	0.558	0.021	0.421	UKR-OD 1530.94/AE.SQUARROSA(392)	CAWW04GH00071S	-0GH-0SE-030E-10E-0E-1YA-0YM	MX-TCI	161726	38	Odessa, Ukraine	Azerbaijan, Shamakhi	MBSYN17	237.198	0.36492	625.75	23.933	63.4499	2.6071	22.4369	1.06068	18.8528	2.82132	394.257	266.366	0.30942	851.933	36.4964	72.1199	1.3916	11.812	1.10287	10.5318	2.85646	174.68
MBSYN19	Winter_SHW1	0.644	0	0.356	UKR-OD 952.92/AE.SQUARROSA(1031)	CAWW04GH00061S	-0GH-0SE-030E-16E-0E-1YA-0YM	MX-TCI	161703	29	Odessa, Ukraine	Zanjan, Iran	MBSYN19	246.465	0.37183	652.002	27.649	62.1609	5.3071	22.2966	1.04428	18.4186	2.84425	392.744	314.308	0.32773	963.947	38.1219	73.3671	1.1554	10.6866	1.07279	9.1961	3.0988	195.82
MBSYN20	Winter_SHW1	0.973	0	0.027	UKR-OD 1530.94/AE.SQUARROSA(1027)	CAWW04GH00078S	-0GH-0SE-030E-3E-0E-1YA-0YM	MX-TCI	161812	68	Odessa, Ukraine	Mazandaran, Iran	MBSYN20	254.513	0.36098	692.611	30.3761	69.3321	6.068	22.6244	1.05531	19.4046	2.77547	394.014	317.315	0.29751	1089.25	40.178	72.3755	6.6626	12.3005	1.1542	11.4597	3.1239	144.99
MBSYN23	Winter_SHW1	0.992	0.008	0	PANDUR/AE.SQUARROSA(409)	CAWW04GH00081S	-0GH-0SE-030E-17E-0E-1YA-0YM	MX-TCI	161878	99	Fundulea, Romania	Dagestan, Russian	MBSYN23	233.905	0.33885	638.706	28.9976	60.3454	5.4911	22.8245	1.06092	19.5206	2.9532	393.261	280.653	0.33116	864.172	41.2868	73.5912	6.0953	11.6823	1.02974	9.6153	2.90378	150.47
MBSYN24	Winter_SHW1	0.583	0	0.417	AISBERG/AE.SQUARROSA(511)	CAWW04GH00005S	-0GH-0SE-030E-2E-0E-1YA-0YM	MX-TCI	161663	13	Odessa, Ukraine	unknown	MBSYN24	248.038	0.39573	635.789	25.8509	62.1609	5.2825	22.4633	1.0868	19.0847	2.4774	394.826	263.365	0.32809	798.654	39.0025	72.3936	6.2796	10.5476	0.9212	7.9598	2.4591	204.36
MBSYN25	Winter_SHW1	0.85	0	0.15	UKR-OD 1530.94/AE.SQUARROSA(1027)	CAWW04GH00078S	-0GH-0SE-030E-5E-0E-1YA-0YM	MX-TCI	161816	70	Odessa, Ukraine	Mazandaran, Iran	MBSYN25	234.177	0.39647	591.876	31.9344	62.4332	6.7552	22.5045	1.06503	19.0012	3.0506	392.735	329.188	0.348	963.113	43.5014	72.543	6.2702	11.2267	1.1339	10.2213	2.91603	228.09
MBSYN27	Winter_SHW1	0.596	0.081	0.323	LEUC 84693/AE.SQUARROSA(409)	CAWW04GH00010S	-0GH-0SE-030E-11E-0E-2YA-0YM	MX-TCI	161671	122	Odessa, Ukraine	Dagestan, Russian	MBSYN27	254.537	0.39835	653.821	31.2451	69.3321	6.00659	22.2115	1.03987	18.5789	2.82706	393.431	323.252	0.35024	942.705	44.8114	71.8913	6.3752	12.8262	1.13828	11.8221	3.0977	182.96
MBSYN29	Winter_SHW1	1	0	0	PANDUR/AE.SQUARROSA(409)	CAWW04GH00081S	-0GH-0SE-030E-11E-0E-2YA-0YM	MX-TCI	161867	95	Fundulea, Romania	Dagestan, Russian	MBSYN29	235.566	0.39894	594.615	30.3161	67.4077	2.3371	22.3875	1.02173	18.5317	3.1022	392.742	289.77	0.32997	880.068	41.8708	73.163	0.4559	12.761	1.13376	11.8652	2.99627	108.76
MBSYN30	Winter_SHW1	0.58	0.05	0.37	LEUC 84693/AE.SQUARROSA(409)	CAWW04GH00010S	-0GH-0SE-030E-2E-0E-1YA-0YM	MX-TCI	161677	20	Odessa, Ukraine	Dagestan, Russian	MBSYN30	224.86	0.32731	612.618	30.1064	66.2185	3.2698	22.3242	1.02149	18.4168	2.7067	392.144	315.636	0.32568	988.33	40.6958	73.5912	5.8774	11.9734	1.05114	10.067	2.87162	160.9
MBSYN31	Winter_SHW1	0.517	0.051	0.432	UKR-OD 1530.94/AE.SQUARROSA(392)	CAWW04GH00071S	-0GH-0SE-030E-6E-0E-1YA-0YM	MX-TCI	161734	41	Odessa, Ukraine	Azerbaijan, Shamakhi	MBSYN31	225.618	0.35427	591.993	24.5623	63.2502	3.4907	22.5681	1.01714	18.7364	2.6952	393.145	273.126	0.351	776.235	36.7172	73.6306	1.0627	11.8438	0.9162	8.6126	2.5264	156
MBSYN33	Winter_SHW1	0.828	0	0.172	UKR-OD 1530.94/AE.SQUARROSA(1027)	CAWW04GH00078S	-0GH-0SE-030E-3E-0E-2YA-0YM	MX-TCI	161813	67	Odessa, Ukraine	Mazandaran, Iran	MBSYN33	266.702	0.43282	649.745	32.8134	69.3257	4.635	22.2311	1.01278	18.2335	2.87159	394.708	330.492	0.36878	916.758	41.0916	74.5849	5.9779	12.0262	1.01508	9.7386	2.89891	201.24
MBSYN35	Winter_SHW1	1	0	0	UKR-OD 1530.94/AE.SQUARROSA(1027)	CAWW04GH00078S	-0GH-0SE-030E-15E-0E-1YA-0YM	MX-TCI	161788	59	Odessa, Ukraine	Mazandaran, Iran	MBSYN35	228.604	0.36286	591.837	29.3971	70.9596	4.4509	22.3584	1.0181	18.6636	2.4302	393.108	288.936	0.345088	863.499	37.3554	75.8554	6.3974	12.9128	1.3219	13.4777	2.651	137.57
MBSYN36	Winter_SHW1	1	0	0	PANDUR/AE.SQUARROSA(223)	CAWW04GH00079S	-0GH-0SE-030E-9E-0E-1YA-0YM	MX-TCI	161864	92	Fundulea, Romania	Gilan, Iran	MBSYN36	218.098	0.40009	536.82	37.0089	67.5828	6.574	22.2203	1.03551	18.5695	3.1123	393.688	279.478	0.345171	810.856	43.7735	72.4392	6.4837	11.9083	1.10838	10.6862	3.00251	182.16
MBSYN38	Winter_SHW1	0.563	0.031	0.405	AISBERG/AE.SQUARROSA(511)	CAWW04GH00005S	-0GH-0SE-030E-10E-0E-1YA-0YM	MX-TCI	161653	8	Odessa, Ukraine	unknown	MBSYN38	251.478	0.36371	668.576	31.0753	64.4238	3.7881	22.6318	1.06164	19.374	2.5334	393.125	262.994	0.30698	841.551	38.097	72.8449	5.0985	12.1442	1.0392	10.221	2.663	180.11
MBSYN39	Winter_SHW1	1	0	0	PANDUR/AE.SQUARROSA(223)	CAWW04GH00079S	-0GH-0SE-030E-13E-0E-1YA-0YM	MX-TCI	161830	78	Fundulea, Romania	Gilan, Iran	MBSYN39	265.921	0.391563	684.767	29.6668	67.0563	5.8499	22.6469	1.07272	19.5816	2.85439	393.561	260.563	0.34799	739.97	42.6694	72.7125	7.2827	11.9856	1.10969	10.6381	2.90711	216.57
MBSYN40	Winter_SHW1	0.967	0	0.033	PANDUR/AE.SQUARROSA(409)	CAWW04GH00081S	-0GH-0SE-030E-13E-0E-1YA-0YM	MX-TCI	161874	96	Fundulea, Romania	Dagestan, Russian	MBSYN40	235.901	0.34576	632.796	27.599	62.2452	3.9231	22.5936	1.06164	19.3118	3.2041	392.767	303.752	0.35001	885.801	40.531	73.0629	4.091	12.9024	1.03934	10.7608	3.1592	152.7
MBSYN43	Winter_SHW1	0.947	0	0.053	PANDUR/AE.SQUARROSA(223)	CAWW04GH00079S	-0GH-0SE-030E-10E-0E-1YA-0YM	MX-TCI	161827	76	Fundulea, Romania	Gilan, Iran	MBSYN43	288.081	0.40136	739.177	35.1509	63.8792	6.6477	22.5015	1.00408	18.5451	3.2556	392.819	305.148	0.344183	883	45.4729	74.5298	6.3168	12.236	1.1601	11.4844	3.1099	244.16
MBSYN44	Winter_SHW1	0.785	0.001	0.215	UKR-OD 1530.94/AE.SQUARROSA(458)	CAWW04GH00074S	-0GH-0SE-030E-5E-0E-1YA-0YM	MX-TCI	161745	48	Odessa, Ukraine	unknown	MBSYN44	266.814	0.387524	691.784	30.5658	67.8733	5.7763	22.4651	0.96155	18.056	3.1181	393.021	252.756	0.32885	776.276	35.8006	72.7778	6.2884	10.8912	0.98862	8.6579	2.7707	212.21
MBSYN46	Winter_SHW1	0.626	0	0.374	UKR-OD 1530.94/AE.SQUARROSA(458)	CAWW04GH00074S	-0GH-0SE-030E-15E-0E-1YA-0YM	MX-TCI	161740	45	Odessa, Ukraine	unknown	MBSYN46	251.267	0.40471	629.764	28.8877	65.5131	3.2972	22.7216	1.05221	19.2715	2.6824	392.106	306.002	0.35394	847.855	39.9676	76.0272	5.57773	12.2816	0.98644	9.6649	2.88131	214.01
MBSYN48	Winter_SHW1	0.969	0.031	0	PANDUR/AE.SQUARROSA(409)	CAWW04GH00081S	-0GH-0SE-030E-17E-0E-2YA-0YM	MX-TCI	161879	98	Fundulea, Romania	Dagestan, Russian	MBSYN48	278.657	0.41031	702.261	32.2141	61.8821	5.3959	22.307	1.02483	18.7458	2.9805	393.361	331.117	0.37636	921.286	43.3748	74.1411	5.0205	13.3018	1.07288	11.4403	2.99853	188.62
MBSYN50	Winter_SHW1	0.925	0.015	0.06	UKR-OD 1530.94/AE.SQUARROSA(1027)	CAWW04GH00078S	-0GH-0SE-030E-9E-0E-1YA-0YM	MX-TCI	161825	75	Odessa, Ukraine	Mazandaran, Iran	MBSYN50	241.394	0.41579	594.257	27.2994	71.9036	3.3709	22.5774	1.05966	19.3673	2.79707	393.554	251.366	0.35215	711.6	33.0018	73.4616	2.4406	11.2599	0.97406	8.9626	2.6145	226.22
MBSYN54	Winter_SHW1	0.625	0.03	0.345	AISBERG/AE.SQUARROSA(511)	CAWW04GH00005S	-0GH-0SE-030E-8E-0E-1YA-0YM	MX-TCI	161668	16	Odessa, Ukraine	unknown	MBSYN54	259.447	0.33232	740.013	33.173	63.5161	7.0649	22.424	1.10088	19.0385	2.6595	394.552	274.753	0.32031	857.604	40.5603	76.4724	6.0061	11.7941	1.0214	9.7172	2.83768	182.71
MBSYN55	Winter_SHW1	0.692	0.022	0.286	AISBERG/AE.SQUARROSA(511)	CAWW04GH00005S	-0GH-0SE-030E-1E-0E-1YA-0YM	MX-TCI	161660	12	Odessa, Ukraine	unknown	MBSYN55	248.912	0.35993	663.976	30.6557	64.6054	6.0831	22.2595	1.02245	18.5555	2.6251	392.785	267.501	0.3306	788.254	42.7387	75.1347	6.2043	13.0039	0.99054	10.2975	2.7217	213.38
MBSYN56	Winter_SHW1	0.78	0.001	0.219	UKR-OD 1530.94/AE.SQUARROSA(458)	CAWW04GH00074S	-0GH-0SE-030E-4E-0E-1YA-0YM	MX-TCI	161742	46	Odessa, Ukraine	unknown	MBSYN56	233.257	0.31605	656.957	33.9522	75.0444	6.3163	22.4872	1.08579	19.4147	2.90025	392.87	293.848	0.35634	821.665	35.0005	67.5211	1.9398	9.8767	0.95949	7.6925	2.83504	245.08
MBSYN58	Winter_SHW1	0.946	0	0.054	PANDUR/AE.SQUARROSA(223)	CAWW04GH00079S	-0GH-0SE-030E-14E-0E-1YA-0YM	MX-TCI	161836	80	Fundulea, Romania	Gilan, Iran	MBSYN58	289.187	0.39958	744.575	34.3418	68.8718	6.1077	22.2281	1.05728	18.6944	3.1295	392.755	302.923	0.3509	863.009	42.7402	70.103	6.8027	13.7538	1.07899	12.006	2.93592	136.23
MBSYN59	Winter_SHW1	0.584	0.085	0.331	LEUC 84693/AE.SQUARROSA(409)	CAWW04GH00010S	-0GH-0SE-030E-15E-0E-1YA-0YM	MX-TCI	161673	19	Odessa, Ukraine	Dagestan, Russian	MBSYN59	301.344	0.42271	750.828	34.4916	67.6009	7.789	22.3893	1.05095	19.0216	2.6767	393.894	300.941	0.338904	895.944	43.1537	71.7825	6.815	11.6612	1.02437	9.5258	2.85269	183.61
MBSYN60	Winter_SHW1	1	0	0	PANDUR/AE.SQUARROSA(223)	CAWW04GH00079S	-0GH-0SE-030E-4E-0E-1YA-0YM	MX-TCI	161860	90	Fundulea, Romania	Gilan, Iran	MBSYN60	282.568	0.391855	726.195	37.6107	65.7069	6.6254	22.6393	1.09575	19.5087	3.5379	392.619	262.745	0.31599	830.796	43.2816	73.4093	6.3955	12.3571	1.11905	11.2076	3.1723	184.17
MBSYN62	Winter_SHW1	0.551	0.055	0.394	AISBERG/AE.SQUARROSA(511)	CAWW04GH00005S	-0GH-0SE-030E-11E-0E-1YA-0YM	MX-TCI	161654	9	Odessa, Ukraine	unknown	MBSYN62	265.491	0.41037	656.589	32.666	66.7962	7.3495	22.5864	1.12623	19.6557	3.1367	393.354	243.553	0.29701	804.269	36.7368	70.4179	6.7259	13.677	1.14089	12.7667	2.93829	191.53
MBSYN65	Winter_SHW1	0.999	0.001	0	PANDUR/AE.SQUARROSA(409)	CAWW04GH00081S	-0GH-0SE-030E-6E-0E-1YA-0YM	MX-TCI	161885	103	Fundulea, Romania	Dagestan, Russian	MBSYN65	261.318	0.3704	687.654	32.3963	66.887	5.2141	22.7001	1.06092	19.3144	2.7239	393.269	288.916	0.339948	825.355	46.4782	73.3708	5.8364	13.1432	1.1631	12.4333	2.92462	166.51
MBSYN68	Winter_SHW1	0.719	0	0.281	UKR-OD 1530.94/AE.SQUARROSA(629)	CAWW04GH00076S	-0GH-0SE-030E-11E-0E-1YA-0YM	MX-TCI	161752	50	Odessa, Ukraine	Mazandaran, Iran	MBSYN68	267.905	0.384983	690.611	32.8758	68.7025	4.6864	22.328	1.02251	18.3227	2.94177	392.936	330.492	0.34654	939.499	40.408	75.4767	4.2624	10.2273	1.03608	8.5479	2.752	263.95
MBSYN69	Winter_SHW1	1	0	0	PANDUR/AE.SQUARROSA(223)	CAWW04GH00079S	-0GH-0SE-030E-13E-0E-2YA-0YM	MX-TCI	161831	79	Fundulea, Romania	Gilan, Iran	MBSYN69	260.733	0.3645	693.253	34.524	65.4346	5.92591	22.5198	1.01738	18.6823	2.85005	392.647	284.293	0.34923	816.403	39.2839	74.5216	6.7219	12.3505	1.00135	9.7831	2.8012	127.59
MBSYN70	Winter_SHW1	1	0	0	PANDUR/AE.SQUARROSA(223)	CAWW04GH00079S	-0GH-0SE-030E-4E-0E-2YA-0YM	MX-TCI	161861	89	Fundulea, Romania	Gilan, Iran	MBSYN70	296.172	0.40838	744.064	39.7684	67.0686	5.96273	22.4044	1.03557	18.5278	3.1137	392.936	271.247	0.342726	796.813	43.2734	73.1217	6.89	12.5339	1.13502	11.4839	3.0756	375.44
MBSYN71	Winter_SHW1	0.837	0	0.162	UKR-OD 1530.94/AE.SQUARROSA(1027)	CAWW04GH00078S	-0GH-0SE-030E-5E-0E-2YA-0YM	MX-TCI	161817	69	Odessa, Ukraine	Mazandaran, Iran	MBSYN71	299.91	0.42384	735.2	32.726	68.4302	6.3923	22.662	1.11394	19.6277	2.6781	392.238	348.547	0.35709	977.79	38.5991	74.8165	5.4138	12.0916	1.04563	10.2022	2.7909	171.35
MBSYN73	Winter_SHW1	0.566	0	0.434	UKR-OD 1530.94/AE.SQUARROSA(629)	CAWW04GH00076S	-0GH-0SE-030E-11E-0E-2YA-0YM	MX-TCI	161753	123	Odessa, Ukraine	Mazandaran, Iran	MBSYN73	264.591	0.4005	663.769	29.3396	66.6147	4.4041	22.3824	1.0466	18.9836	2.6494	393.58	298.607	0.36008	844.882	40.243	76.5386	4.6894	10.9862	1.02282	9.0367	2.7438	194.13
MBSYN75	Winter_SHW1	0.556	0	0.444	UKR-OD 1530.94/AE.SQUARROSA(310)	CAWW04GH00068S	-0GH-0SE-030E-18E-0E-1YA-0YM	MX-TCI	161721	36	Odessa, Ukraine	Gilan, Iran	MBSYN75	261.817	0.38045	677.188	29.1898	67.5224	5.3614	22.2531	1.00306	18.5551	2.80993	393.967	334.059	0.343058	984.57	42.6847	74.709	6.0489	11.5709	0.9997	9.4185	3.0964	222.19
MBSYN77	Winter_SHW1	0.923	0	0.077	PANDUR/AE.SQUARROSA(223)	CAWW04GH00079S	-0GH-0SE-030E-10E-0E-2YA-0YM	MX-TCI	161828	77	Fundulea, Romania	Gilan, Iran	MBSYN77	264.934	0.37815	689.626	32.2764	69.6102	6.0609	22.5347	1.08346	19.1167	2.82139	393.19	283.86	0.32281	848.226	37.5558	73.1351	6.3437	12.5682	1.08024	10.9727	2.97781	131.79
MBSYN78	Winter_SHW1	0.704	0.001	0.294	AISBERG/AE.SQUARROSA(511)	CAWW04GH00005S	-0GH-0SE-030E-14E-0E-1YA-0YM	MX-TCI	161656	10	Odessa, Ukraine	unknown	MBSYN78	254.358	0.3211	736.853	25.6236	76.6906	7.2759	22.8032	1.07034	19.7324	2.5348	393.973	313.347	0.31573	999.5	37.3465	73.9801	4.9662	11.307	1.011	9.2718	2.82895	199.55
MBSYN79	Winter_SHW1	1	0	0	PANDUR/AE.SQUARROSA(223)	CAWW04GH00079S	-0GH-0SE-030E-2E-0E-1YA-0YM	MX-TCI	161854	88	Fundulea, Romania	Gilan, Iran	MBSYN79	255.001	0.35669	684.083	28.021	62.9837	5.03	22.721	1.01714	18.9534	2.9303	393.533	304.992	0.3502	846.052	38.5248	72.8052	6.4586	11.642	1.08002	10.0776	2.87715	206.11
MBSYN80	Winter_SHW1	0.99	0.01	0	PANDUR/AE.SQUARROSA(409)	CAWW04GH00081S	-0GH-0SE-030E-15E-0E-1YA-0YM	MX-TCI	161876	97	Fundulea, Romania	Dagestan, Russian	MBSYN80	245.255	0.37622	629.819	36.1423	62.1667	7.4477	22.4839	1.01714	18.6167	3.2341	392.868	276.731	0.33048	831.34	44.3287	69.608	6.838	13.1878	1.07394	11.3791	3.0462	163.51
MBSYN81	Winter_SHW1	0.863	0	0.137	UKR-OD 1530.94/AE.SQUARROSA(458)	CAWW04GH00074S	-0GH-0SE-030E-5E-0E-2YA-0YM	MX-TCI	161746	47	Odessa, Ukraine	unknown	MBSYN81	281.874	0.42969	681.761	29.6992	65.4346	7.4477	22.7248	1.00939	19.0767	2.6093	394.607	313.639	0.37404	865.346	41.0822	76.8267	5.7332	10.8347	1.08799	9.5636	2.7789	167.19
MBSYN82	Winter_SHW1	0.766	0.003	0.232	UKR-OD 952.92/AE.SQUARROSA(1031)	CAWW04GH00061S	-0GH-0SE-030E-6E-0E-1YA-0YM	MX-TCI	161710	32	Odessa, Ukraine	Zanjan, Iran	MBSYN82	252.325	0.35748	673.895	27.6015	65.8885	2.5632	22.5944	1.04428	18.8944	3.3889	392.27	255.884	0.29691	840.15	32.8432	71.7558	1.2546	11.6123	1.07031	9.8657	3.0423	228.83
MBSYN83	Winter_SHW1	0.55	0.042	0.408	AISBERG/AE.SQUARROSA(511)	CAWW04GH00005S	-0GH-0SE-030E-3E-0E-1YA-0YM	MX-TCI	161664	14	Odessa, Ukraine	unknown	MBSYN83	275.066	0.40041	693.945	29.6093	68.7025	7.4723	21.785	0.9869	17.601	2.93604	394.938	314.533	0.36004	878.451	39.8613	75.2203	7.023	11.9033	1.00581	9.569	2.87807	180.41
MBSYN84	Winter_SHW1	0.828	0	0.172	PANDUR/AE.SQUARROSA(223)	CAWW04GH00079S	-0GH-0SE-030E-18E-0E-1YA-0YM	MX-TCI	161852	86	Fundulea, Romania	Gilan, Iran	MBSYN84	209.999	0.2424	673.202	31.3474	68.884	4.8459	22.4921	0.99871	18.7998	3.0564	393.148	250.992	0.33213	746.72	35.9565	73.2579	5.4097	12.2506	1.00047	9.7437	2.9396	182.11
MBSYN85	Winter_SHW1	0.843	0	0.157	PANDUR/AE.SQUARROSA(223)	CAWW04GH00079S	-0GH-0SE-030E-17E-0E-2YA-0YM	MX-TCI	161844	85	Fundulea, Romania	Gilan, Iran	MBSYN85	245.001	0.4214	591.927	32.2764	67.2501	5.86455	22.3701	1.0138	18.3229	2.7411	393.263	303.455	0.35069	876.262	42.9823	73.3913	6.0958	11.6588	1.05155	9.82	2.84381	179.88
MBSYN86	Winter_SHW1	0.999	0	0.001	UKR-OD 1530.94/AE.SQUARROSA(1027)	CAWW04GH00078S	-0GH-0SE-030E-17E-0E-1YA-0YM	MX-TCI	161801	63	Odessa, Ukraine	Mazandaran, Iran	MBSYN86	240.886	0.36842	623.434	35.8426	66.7055	5.4841	22.4044	1.01815	18.402	2.6494	393.086	281.657	0.32728	876.902	41.2011	74.6954	6.3411	11.6132	1.05194	9.7788	2.7097	162.56
MBSYN87	Winter_SHW1	1	0	0	UKR-OD 1530.94/AE.SQUARROSA(1027)	CAWW04GH00078S	-0GH-0SE-030E-12E-0E-1YA-0YM	MX-TCI	161782	57	Odessa, Ukraine	Mazandaran, Iran	MBSYN87	238.424	0.37346	615.283	33.0222	70.8591	4.7635	22.0544	1.03479	18.1271	2.76049	393.812	295.355	0.34632	872.244	39.3492	73.4525	6.5212	12.2015	0.9226	8.8738	2.6863	203.98
MBSYN88	Winter_SHW1	1	0	0	PANDUR/AE.SQUARROSA(409)	CAWW04GH00081S	-0GH-0SE-030E-4E-0E-1YA-0YM	MX-TCI	161884	102	Fundulea, Romania	Dagestan, Russian	MBSYN88	220.755	0.36866	558.85	35.7792	69.5882	5.94165	22.4134	1.04761	18.7237	3.3452	393.515	261.252	0.32052	793.41	42.8836	70.8652	6.9676	13.8176	1.066	11.9799	3.252	173.62
MBSYN89	Winter_SHW1	0.503	0	0.497	UKR-OD 1530.94/AE.SQUARROSA(310)	CAWW04GH00068S	-0GH-0SE-030E-6E-0E-1YA-0YM	MX-TCI	161724	37	Odessa, Ukraine	Gilan, Iran	MBSYN89	245.972	0.389605	624.391	29.5759	74.0362	5.4507	22.5759	1.0268	19.0192	2.91526	393.791	293.428	0.30248	975.47	36.2266	75.5996	4.6307	11.2555	0.9239	8.316	2.7442	166.57
MBSYN90	Winter_SHW1	0.591	0	0.409	UKR-OD 952.92/AE.SQUARROSA(1031)	CAWW04GH00061S	-0GH-0SE-030E-8E-0E-1YA-0YM	MX-TCI	161712	33	Odessa, Ukraine	Zanjan, Iran	MBSYN90	278.805	0.390456	727.159	31.1642	72.5838	3.2417	22.6052	1.01815	18.6873	3.0414	393.593	267.843	0.32899	822.805	34.4418	75.0248	1.4474	12.3203	1.07259	10.5703	3.1383	195.2
MBSYN91	Winter_SHW1	1	0	0	UKR-OD 1530.94/AE.SQUARROSA(1027)	CAWW04GH00078S	-0GH-0SE-030E-7E-0E-1YA-0YM	MX-TCI	161821	73	Odessa, Ukraine	Mazandaran, Iran	MBSYN91	251.653	0.38202	650.425	29.0065	66.865	6.3098	22.4463	1.03479	18.7069	2.9669	393.104	328.189	0.37189	882.448	39.9797	75.7569	6.712	12.6008	1.01561	10.2401	2.7605	226.64
MBSYN92	Winter_SHW1	1	0	0	UKR-OD 1530.94/AE.SQUARROSA(1027)	CAWW04GH00078S	-0GH-0SE-030E-11E-0E-1YA-0YM	MX-TCI	161780	56	Odessa, Ukraine	Mazandaran, Iran	MBSYN92	244.242	0.36862	640.304	29.1563	63.1433	6.8498	22.3513	1.01738	18.4529	3.0758	392.765	318.906	0.342882	939.902	40.1506	76.9277	6.4058	12.3882	0.98544	9.7572	2.6594	180.16
MBSYN93	Winter_SHW1	0.793	0.02	0.187	UKR-OD 1530.94/AE.SQUARROSA(458)	CAWW04GH00074S	-0GH-0SE-030E-9E-0E-1YA-0YM	MX-TCI	161751	49	Odessa, Ukraine	unknown	MBSYN93	250.107	0.37839	649.333	30.6547	69.7698	7.0953	22.3961	1.00306	18.7202	2.5312	394.494	285.07	0.339968	845.516	39.1344	72.3223	5.705	11.0572	1.09843	9.8371	3.2301	202.39
MBSYN94	Winter_SHW1	0.99	0.01	0	UKR-OD 1530.94/AE.SQUARROSA(1027)	CAWW04GH00078S	-0GH-0SE-030E-7E-0E-2YA-0YM	MX-TCI	161822	72	Odessa, Ukraine	Mazandaran, Iran	MBSYN94	232.946	0.40084	574.759	31.344	63.1433	6.6044	22.5211	1.02245	18.9115	2.92672	393.391	291.73	0.341342	859.223	47.3041	75.8907	5.8287	12.7216	0.99759	10.1386	2.7057	209.52
MBSYN96	Winter_SHW1	0.546	0.128	0.326	LEUC 84693/AE.SQUARROSA(409)	CAWW04GH00010S	-0GH-0SE-030E-10E-0E-3YA-0YM	MX-TCI	161669	17	Odessa, Ukraine	Dagestan, Russian	MBSYN96	246.783	0.3635	655.184	35.1798	71.2222	5.9171	22.6191	1.05197	19.0942	2.93246	392.505	285.11	0.30283	924.326	45.3657	74.7044	6.3082	13.3031	1.13388	12.1986	2.96309	229.4
MBSYN98	Winter_SHW1	1	0	0	UKR-OD 1530.94/AE.SQUARROSA(1027)	CAWW04GH00078S	-0GH-0SE-030E-17E-0E-2YA-0YM	MX-TCI	161802	62	Odessa, Ukraine	Mazandaran, Iran	MBSYN98	259.831	0.387186	671.04	32.3029	69.679	7.1566	22.3162	1.01815	18.2768	2.6458	392.515	306.317	0.336203	930.132	41.3793	75.054	6.6746	12.5404	0.98402	9.8863	2.7365	153.91
MBSYN99	Winter_SHW1	0.861	0	0.139	UKR-OD 1530.94/AE.SQUARROSA(1027)	CAWW04GH00078S	-0GH-0SE-030E-18E-0E-1YA-0YM	MX-TCI	161807	64	Odessa, Ukraine	Mazandaran, Iran	MBSYN99	276.26	0.37787	736.939	33.0521	65.7757	7.3162	22.6048	1.04225	19.2715	2.7433	393.501	318.95	0.33015	977.19	44.0209	73.6884	6.2233	13.6058	1.00563	10.8905	2.7306	210.91
MBSYN100	Winter_SHW1	0.946	0	0.054	PANDUR/AE.SQUARROSA(223)	CAWW04GH00079S	-0GH-0SE-030E-16E-0E-1YA-0YM	MX-TCI	161838	81	Fundulea, Romania	Gilan, Iran	MBSYN100	252.604	0.41109	624.857	35.3896	69.2251	7.5984	22.5783	1.05966	19.3688	2.9554	393.149	339.632	0.339216	998.64	49.4657	72.7377	5.9417	12.7672	1.12185	11.5699	3.1648	241.24
MBSYN104	Winter_SHW1	0.988	0.012	0	PANDUR/AE.SQUARROSA(223)	CAWW04GH00079S	-0GH-0SE-030E-16E-0E-2YA-0YM	MX-TCI	161839	82	Fundulea, Romania	Gilan, Iran	MBSYN104	274.914	0.41935	680.715	40.9037	62.6894	7.1198	22.2406	1.02173	18.3273	3.0528	393	280.834	0.35243	822.948	48.0797	73.6816	6.6694	12.6806	1.08252	11.09	2.8088	199.04
MBSYN105	Winter_SHW1	1	0	0	PANDUR/AE.SQUARROSA(223)	CAWW04GH00079S	-0GH-0SE-030E-2E-0E-2YA-0YM	MX-TCI	161855	87	Fundulea, Romania	Gilan, Iran	MBSYN105	289.611	0.44396	694.85	37.1877	67.5912	7.3407	22.3329	1.05734	18.5645	2.984	392.947	299.1	0.35154	865.101	39.1897	73.0837	6.6961	12.1808	1.02652	10.0061	3.4697	188.52
MBSYN106	Winter_SHW1	0.594	0.017	0.389	AISBERG/AE.SQUARROSA(511)	CAWW04GH00005S	-0GH-0SE-030E-5E-0E-1YA-0YM	MX-TCI	161666	15	Odessa, Ukraine	unknown	MBSYN106	229.401	0.4093	558.53	36.1688	62.2355	7.758	22.5916	1.07905	19.4424	2.7146	393.943	333.449	0.36537	898.166	40.4335	75.2339	6.4142	13.3771	1.04675	11.3452	2.7656	247.32
MBSYN107	Winter_SHW1	0.555	0	0.445	UKR-OD 952.92/AE.SQUARROSA(1031)	CAWW04GH00061S	-0GH-0SE-030E-9E-0E-1YA-0YM	MX-TCI	161717	34	Odessa, Ukraine	Zanjan, Iran	MBSYN107	294.187	0.40493	754.179	32.7225	66.5927	5.3894	22.22	1.03479	18.3721	2.6917	392.996	321.097	0.341916	921.492	38.3747	75.4574	3.481	13.6159	1.1134	12.4756	3.0381	187.6
MBSYN108	Winter_SHW1	1	0	0	UKR-OD 1530.94/AE.SQUARROSA(1027)	CAWW04GH00078S	-0GH-0SE-030E-18E-0E-2YA-0YM	MX-TCI	161808	65	Odessa, Ukraine	Mazandaran, Iran	MBSYN108	267.616	0.41538	664.098	34.7303	69.2251	8.3225	22.5563	1.08341	19.4133	2.84074	393.247	258.535	0.27352	902.182	40.1891	74.7644	4.5513	13.1068	1.00716	10.4273	2.8098	273.96
MBSYN110	Winter_SHW1	1	0	0	PANDUR/AE.SQUARROSA(223)	CAWW04GH00079S	-0GH-0SE-030E-4E-0E-3YA-0YM	MX-TCI	161862	91	Fundulea, Romania	Gilan, Iran	MBSYN110	309.199	0.40101	805.14	38.8659	68.1358	5.6226	22.56	1.07398	19.1858	2.7376	394.346	346.421	0.34687	1000.53	44.3279	73.5643	6.6299	10.2956	1.00007	8.3091	2.87134	183.68
MBSYN111	Winter_SHW1	0.647	0	0.352	UKR-OD 1530.94/AE.SQUARROSA(392)	CAWW04GH00071S	-0GH-0SE-030E-7E-0E-2YA-0YM	MX-TCI	161736	42	Odessa, Ukraine	Azerbaijan, Shamakhi	MBSYN111	290.131	0.39322	758.72	35.2997	66.1388	7.3039	21.8598	1.06068	17.8625	3.0127	393.399	315.27	0.337131	948.643	43.116	74.8562	6.0784	10.5672	1.06708	9.032	3.9882	192.8
MBSYN112	Winter_SHW1	1	0	0	UKR-OD 1530.94/AE.SQUARROSA(629)	CAWW04GH00076S	-0GH-0SE-030E-14E-0E-1YA-0YM	MX-TCI	161757	51	Odessa, Ukraine	Mazandaran, Iran	MBSYN112	282.679	0.388479	742.217	36.4685	54.7012	7.893	22.4467	1.0868	19.0532	2.5255	394.395	373.358	0.3922	1014.6	44.7931	73.5912	6.3958	11.0406	1.08531	9.5553	2.89755	215.09
MBSYN114	Winter_SHW1	1	0	0	UKR-OD 1530.94/AE.SQUARROSA(1027)	CAWW04GH00078S	-0GH-0SE-030E-16E-0E-1YA-0YM	MX-TCI	161796	60	Odessa, Ukraine	Mazandaran, Iran	MBSYN114	238.743	0.36471	624.746	31.8622	57.3021	6.4528	22.329	1.03116	18.7015	2.88968	394.544	281.558	0.31485	902.957	40.1456	75.0646	5.63848	12.3309	1.02634	10.2544	2.95231	197.02
MBSYN115	Winter_SHW1	0.98	0	0.02	PANDUR/AE.SQUARROSA(409)	CAWW04GH00081S	-0GH-0SE-030E-7E-0E-1YA-0YM	MX-TCI	161889	104	Fundulea, Romania	Dagestan, Russian	MBSYN115	271.978	0.384363	708.743	33.3306	64.2918	6.8455	22.594	1.06837	19.4613	2.82089	394.634	274.233	0.343987	804.488	39.5678	73.2092	7.1604	12.1115	1.03323	10.0516	2.89798	188.03
MBSYN118	Winter_SHW1	0.783	0.001	0.216	PANDUR/AE.SQUARROSA(223)	CAWW04GH00079S	-0GH-0SE-030E-17E-0E-3YA-0YM	MX-TCI	161845	126	Fundulea, Romania	Gilan, Iran	MBSYN118	313.823	0.40566	802.48	39.0844	64.7456	6.0969	22.2879	1.0181	18.5697	2.88395	392.693	307.802	0.345016	873.387	45.5267	74.1335	6.1355	12.4068	1.10307	11.1628	2.6878	154.91
MBSYN119	Winter_SHW1	0.872	0	0.128	UKR-OD 1530.94/AE.SQUARROSA(1027)	CAWW04GH00078S	-0GH-0SE-030E-9E-0E-2YA-0YM	MX-TCI	161826	74	Odessa, Ukraine	Mazandaran, Iran	MBSYN119	296.319	0.40239	757.098	30.0941	58.1191	2.9428	22.6161	1.06599	19.3827	2.92407	394.059	299.959	0.33481	887.371	36.4094	75.0752	1.1419	12.1049	0.99675	9.631	2.7808	211.18
MBSYN120	Winter_SHW1	1	0	0	PANDUR/AE.SQUARROSA(409)	CAWW04GH00081S	-0GH-0SE-030E-11E-0E-3YA-0YM	MX-TCI	161868	93	Fundulea, Romania	Dagestan, Russian	MBSYN120	307.285	0.40172	789.76	35.3984	67.4689	6.956	22.4516	1.07809	19.001	3.1878	393.185	277.433	0.30505	893.005	39.1427	70.9671	5.56848	12.9801	1.2046	12.7404	3.1212	154.75
MBSYN121	Winter_SHW1	0.83	0.029	0.141	PANDUR/AE.SQUARROSA(223)	CAWW04GH00079S	-0GH-0SE-030E-17E-0E-4YA-0YM	MX-TCI	161846	83	Fundulea, Romania	Gilan, Iran	MBSYN121	303.858	0.40826	770.36	41.1222	62.1132	6.0601	22.5766	1.04785	19.0048	2.82089	392.983	323.286	0.342076	940.455	44.9005	69.2036	6.1302	11.7243	1.0607	10.0217	2.85582	210.66
MBSYN124	Winter_SHW1	0.734	0.03	0.236	PANDUR/AE.SQUARROSA(409)	CAWW04GH00081S	-0GH-0SE-030E-2E-0E-1YA-0YM	MX-TCI	161883	101	Fundulea, Romania	Dagestan, Russian	MBSYN124	281.588	0.388667	732.48	30.3938	68.0135	8.2078	22.7233	1.05966	19.5919	3.205	393.403	256.016	0.29771	840.085	39.218	72.4404	6.6193	11.3896	1.06282	9.7847	2.93972	145.29
MBSYN126	Winter_SHW1	1	0	0	UKR-OD 1530.94/AE.SQUARROSA(1027)	CAWW04GH00078S	-0GH-0SE-030E-15E-0E-2YA-0YM	MX-TCI	161789	58	Odessa, Ukraine	Mazandaran, Iran	MBSYN126	289.098	0.41469	720.735	32.2817	68.9213	7.631	22.3877	1.10088	18.9666	2.689	393.958	305.234	0.33489	914.91	41.5674	77.077	6.5947	12.4982	0.9961	9.9681	2.8127	197.3
MBSYN128	Winter_SHW1	0.828	0	0.172	UKR-OD 1530.94/AE.SQUARROSA(1027)	CAWW04GH00078S	-0GH-0SE-030E-5E-0E-3YA-0YM	MX-TCI	161818	71	Odessa, Ukraine	Mazandaran, Iran	MBSYN128	266.078	0.43681	637.249	29.6146	64.2918	6.3791	22.4328	1.03557	18.5716	2.6547	392.998	326.115	0.35139	939.643	36.5296	74.5525	5.53288	11.6127	1.00372	9.3055	2.7456	232.4
MBSYN129	Winter_SHW1	0.957	0.043	0	PANDUR/AE.SQUARROSA(409)	CAWW04GH00081S	-0GH-0SE-030E-17E-0E-3YA-0YM	MX-TCI	161880	100	Fundulea, Romania	Dagestan, Russian	MBSYN129	229.845	0.39801	568.2	32.941	62.4763	5.4955	22.3679	1.0435	18.6487	2.91834	393.905	298.826	0.33147	907.291	41.0328	73.5912	3.0839	12.9569	1.10197	11.559	3.9277	209.97
MBSYN131	Winter_SHW1	1	0	0	UKR-OD 1530.94/AE.SQUARROSA(629)	CAWW04GH00076S	-0GH-0SE-030E-18E-0E-1YA-0YM	MX-TCI	161760	52	Odessa, Ukraine	Mazandaran, Iran	MBSYN131	266.346	0.35074	739.331	33.9899	61.8409	8.0728	22.3916	1.03122	18.4772	2.9871	393.588	283.116	0.33191	845.077	46.8256	71.3333	6.2225	11.4767	1.13299	10.626	3.0123	160.45
MBSYN133	Winter_SHW1	1	0	0	UKR-OD 1530.94/AE.SQUARROSA(1027)	CAWW04GH00078S	-0GH-0SE-030E-17E-0E-3YA-0YM	MX-TCI	161803	61	Odessa, Ukraine	Mazandaran, Iran	MBSYN133	256.366	0.35335	699.709	30.184	59.3899	8.3428	22.3201	1.03122	18.3692	2.626	393.01	327.998	0.345299	942.547	41.5291	73.5912	6.3061	12.3311	1.0213	10.0794	2.8932	156.91
MBSYN135	Winter_SHW1	0.85	0.05	0.1	LEUC 84693/AE.SQUARROSA(1026)	CAWW04GH00012S	-0GH-0SE-030E-10E-0E-1YA-0YM	MX-TCI	161679	21	Odessa, Ukraine	Mazandaran, Iran	MBSYN135	340.736	0.6592	639.915	29.6745	64.5641	7.1155	22.4995	1.06164	19.1587	2.6604	393.206	302.244	0.344978	850.259	35.5415	70.1368	5.63356	12.319	1.06487	10.5348	2.7146	191.27
MBSYN136	Winter_SHW1	0.56	0.09	0.349	AISBERG/AE.SQUARROSA(511)	CAWW04GH00005S	-0GH-0SE-030E-16E-0E-1YA-0YM	MX-TCI	161658	11	Odessa, Ukraine	unknown	MBSYN136	226.577	0.36657	582.196	29.4348	67.1965	8.5637	22.1345	0.99435	18.3772	2.79796	392.991	283.816	0.343637	816.819	40.1124	73.5617	6.5989	12.2432	0.9568	9.3024	2.7197	243.61
MBSYN138	Winter_SHW1	0.569	0	0.431	UKR-OD 952.92/AE.SQUARROSA(1031)	CAWW04GH00061S	-0GH-0SE-030E-20E-0E-1YA-0YM	MX-TCI	161709	31	Odessa, Ukraine	Zanjan, Iran	MBSYN138	244.403	0.35632	653.651	31.8023	71.7353	7.3364	22.1659	1.05531	18.7126	2.75783	393.006	297.353	0.33268	889.262	38.8871	75.42	4.0987	10.0635	1.01104	8.2231	3.1059	220.29
MBSYN139	Winter_SHW1	0.997	0	0.002	UKR-OD 1530.94/AE.SQUARROSA(629)	CAWW04GH00076S	-0GH-0SE-030E-4E-0E-1YA-0YM	MX-TCI	161778	55	Odessa, Ukraine	Mazandaran, Iran	MBSYN139	262.307	0.39436	667.418	32.4615	70.7368	7.5573	22.4485	1.01815	18.4647	2.7177	393.109	320.758	0.37388	889.492	40.5642	75.0693	5.9054	11.9532	1.07779	10.2986	3.1227	187.21
MBSYN140	Winter_SHW1	0.979	0.021	0	PANDUR/AE.SQUARROSA(409)	CAWW04GH00081S	-0GH-0SE-030E-7E-0E-2YA-0YM	MX-TCI	161890	105	Fundulea, Romania	Dagestan, Russian	MBSYN140	253.091	0.37225	663.836	36.0577	69.3751	7.6678	22.5006	1.10857	19.3161	2.90114	393.564	356.949	0.336876	1075.74	43.2422	74.9615	5.4484	12.0989	0.96374	9.2587	3.0396	234.48
MBSYN21	Winter_SHW2	0.108	0.028	0.864	AISBERG/AE.SQUARROSA(369)	CAWW04GH00003S	-0GH-0SE-030E-16E-0E-1YA-0YM	MX-TCI	161643	2	Odessa, Ukraine	Mazandaran, Iran	MBSYN21	238.571	0.37821	619.267	29.6868	67.8797	5.1843	22.5884	1.08269	19.3061	2.87292	392.904	261.229	0.341281	773.187	37.4434	73.4657	6.9337	12.0784	1.01954	9.9069	2.90914	72.3715
MBSYN26	Winter_SHW2	0	0	1	AISBERG/AE.SQUARROSA(369)	CAWW04GH00003S	-0GH-0SE-030E-18E-0E-1YA-0YM	MX-TCI	161644	121	Odessa, Ukraine	Mazandaran, Iran	MBSYN26	238.03	0.388289	609.716	27.9187	65.1564	5.85932	22.6769	1.00843	18.816	3.0162	393.535	270.601	0.338288	797.018	37.851	73.2254	5.7662	11.1721	0.9563	8.5045	2.7062	247.73
MBSYN41	Winter_SHW2	0.001	0.044	0.956	UKR-OD 761.93/AE.SQUARROSA(392)	CAWW04GH00022S	-0GH-0SE-030E-8E-0E-1YA-0YM	MX-TCI	161696	26	Odessa, Ukraine	Azerbaijan, Shamakhi	MBSYN41	223.271	0.33675	593.924	30.9255	62.336	5.4327	22.525	1.00068	18.7594	2.75121	393.766	261.72	0.35289	753.93	43.5653	72.5987	4.3442	11.646	1.05044	9.8018	2.99439	186.26
MBSYN45	Winter_SHW2	0.001	0.018	0.981	UKR-OD 761.93/AE.SQUARROSA(392)	CAWW04GH00022S	-0GH-0SE-030E-15E-0E-1YA-0YM	MX-TCI	161687	23	Odessa, Ukraine	Azerbaijan, Shamakhi	MBSYN45	245.387	0.36185	649.867	34.4617	52.4416	4.7209	22.7523	1.05632	19.3546	2.7283	393.897	301.728	0.39343	752.96	42.8299	73.5912	5.2409	11.2202	1.04906	9.4422	2.98145	143.75
MBSYN49	Winter_SHW2	0.001	0	0.998	AISBERG/AE.SQUARROSA(369)	CAWW04GH00003S	-0GH-0SE-030E-6E-0E-1YA-0YM	MX-TCI	161651	7	Odessa, Ukraine	Mazandaran, Iran	MBSYN49	239.75	0.3742	619.62	31.0753	68.8718	5.224	22.5397	1.08245	19.1961	2.83146	392.467	291.265	0.35868	817.448	41.086	75.467	5.7495	11.3319	1.01503	9.1656	2.7624	182.59
MBSYN51	Winter_SHW2	0.002	0.038	0.961	UKR-OD 761.93/AE.SQUARROSA(392)	CAWW04GH00022S	-0GH-0SE-030E-2E-0E-1YA-0YM	MX-TCI	161694	25	Odessa, Ukraine	Azerbaijan, Shamakhi	MBSYN51	262.757	0.384072	683.009	34.4317	69.1441	6.5127	22.3378	1.07911	18.7202	3.1525	393.887	266.611	0.30279	869.701	41.8108	73.0457	6.206	11.5428	1.08602	10.0605	2.7493	149.03
MBSYN57	Winter_SHW2	0.002	0.154	0.844	AISBERG/AE.SQUARROSA(369)	CAWW04GH00003S	-0GH-0SE-030E-10E-0E-1YA-0YM	MX-TCI	161641	1	Odessa, Ukraine	Mazandaran, Iran	MBSYN57	280.605	0.387349	734.208	33.5626	68.0548	6.9545	22.3902	1.05531	19.0512	2.9518	393.769	281.553	0.29794	931.136	40.6003	72.0857	6.6461	12.9884	1.04597	11.0709	2.84267	189.36
MBSYN61	Winter_SHW2	0.361	0.001	0.637	AISBERG/AE.SQUARROSA(369)	CAWW04GH00003S	-0GH-0SE-030E-2E-0E-1YA-0YM	MX-TCI	161649	6	Odessa, Ukraine	Mazandaran, Iran	MBSYN61	266.341	0.42542	645.213	32.726	67.8855	5.2877	22.4745	1.01612	18.9026	2.85578	393.545	246.078	0.3524	684.64	39.102	74.61	5.7225	11.4712	1.07164	9.8175	2.8144	180.51
MBSYN66	Winter_SHW2	0	0	1	AISBERG/AE.SQUARROSA(369)	CAWW04GH00003S	-0GH-0SE-030E-18E-0E-2YA-0YM	MX-TCI	161645	4	Odessa, Ukraine	Mazandaran, Iran	MBSYN66	266.942	0.41558	655.663	30.1188	67.1593	5.5455	22.546	1.05095	19.2535	2.6895	393.049	250.273	0.337882	725.07	39.0772	74.3796	5.7851	11.3842	0.936	8.4891	2.7082	163.38
MBSYN67	Winter_SHW2	0	0	1	AISBERG/AE.SQUARROSA(369)	CAWW04GH00003S	-0GH-0SE-030E-18E-0E-3YA-0YM	MX-TCI	161646	3	Odessa, Ukraine	Mazandaran, Iran	MBSYN67	273.266	0.39434	695.667	30.6882	66.4331	6.7236	22.3295	1.05095	18.9332	2.6437	393.531	252.944	0.341211	730.94	39.08	75.8415	5.9473	12.3906	0.97985	9.6784	2.88508	267.86
MBSYN74	Winter_SHW2	0.195	0.01	0.795	AISBERG/AE.SQUARROSA(369)//DEMIR	TCI091254	-0SE-0E-8DYR-0E-1YA-0YM	TCI	161897	124	Odessa, Ukraine	Mazandaran, Iran	MBSYN74	256.374	0.37539	665.887	30.2986	56.0848	4.6373	22.6538	1.06402	19.5208	2.6265	394.207	284.163	0.33337	860.706	44.9464	70.5994	6.4332	11.5698	1.03411	9.5304	2.83024	211.87
MBSYN76	Winter_SHW2	0	0	1	AISBERG/AE.SQUARROSA(369)	CAWW04GH00003S	-0GH-0SE-030E-2E-0E-2YA-0YM	MX-TCI	161650	5	Odessa, Ukraine	Mazandaran, Iran	MBSYN76	249.358	0.39689	623.146	29.9989	68.1578	5.1527	22.3428	1.05728	18.8775	2.77553	393.206	289.737	0.33555	884.636	36.1423	74.5125	5.3554	11.5752	1.04023	9.5864	2.95091	127.68
MBSYN109	Winter_SHW2	0.394	0	0.606	UKR-OD 1530.94/AE.SQUARROSA(392)	CAWW04GH00071S	-0GH-0SE-030E-7E-0E-1YA-0YM	MX-TCI	161735	43	Odessa, Ukraine	Azerbaijan, Shamakhi	MBSYN109	296.86	0.36624	827.41	38.4763	68.6805	7.1444	22.6837	1.02149	18.9382	2.7261	393.215	294.263	0.32165	900.535	42.0286	74.5134	5.9836	12.2825	1.1594	11.6865	3.0307	169.28
MBSYN117	Winter_SHW2	0	0	0.999	UKR-OD 761.93/AE.SQUARROSA(392)	CAWW04GH00022S	-0GH-0SE-030E-15E-0E-2YA-0YM	MX-TCI	161688	125	Odessa, Ukraine	Azerbaijan, Shamakhi	MBSYN117	287.938	0.41299	719.587	41.9014	67.4689	7.1646	22.4173	1.07374	18.9084	2.9699	393.464	291.004	0.35161	836.262	47.4647	72.0006	6.2291	11.1895	1.03115	9.3354	3.073	125.48
MBSYN123	Winter_SHW2	0.422	0.093	0.485	UKR-OD 761.93/AE.SQUARROSA(392)	CAWW04GH00022S	-0GH-0SE-030E-12E-0E-1YA-0YM	MX-TCI	161681	22	Odessa, Ukraine	Azerbaijan, Shamakhi	MBSYN123	257.128	0.37371	675.198	32.4615	64.2918	7.1769	22.5061	1.06962	19.0588	2.76357	393.395	282.758	0.32817	845.347	39.805	71.0974	5.9209	13.8095	1.06519	12.0011	2.85163	177.83
MBSYN125	Winter_SHW2	0.4	0.067	0.533	UKR-OD 1530.94/AE.SQUARROSA(392)	CAWW04GH00071S	-0GH-0SE-030E-23E-0E-1YA-0YM	MX-TCI	161732	40	Odessa, Ukraine	Azerbaijan, Shamakhi	MBSYN125	251.661	0.35521	680.505	33.7801	63.1117	7.4591	22.399	1.06837	19.1498	2.78076	393.342	288.332	0.31824	907.634	40.2677	73.9975	5.9064	11.7299	1.09942	10.4714	2.7254	225.73
MBSYN134	Winter_SHW2	0	0	1	UKR-OD 761.93/AE.SQUARROSA(392)	CAWW04GH00022S	-0GH-0SE-030E-15E-0E-3YA-0YM	MX-TCI	161689	24	Odessa, Ukraine	Azerbaijan, Shamakhi	MBSYN134	272.779	0.37715	720.983	34.859	66.5611	8.085	22.5318	1.00068	18.7678	2.87248	394.122	270.28	0.32643	808.245	46.1543	71.7315	6.6504	11.1906	1.05181	9.4372	3.1101	179.4
