# Supplementary material for: Genome-Wide Association Study Reveals Novel Genomic Regions for Grain Yield and Yield-Related Traits in Drought-Stressed Synthetic Hexaploid Wheat
Source: Int J Mol Sci. 2018 Oct 2;19(10):3011. doi: 10.3390/ijms19103011 (PMC6212811; doi:10.3390/ijms19103011)
Supplement: Supplementary file 1 [file ijms-19-03011-s001.zip › ijms-352624 Supplementary for proof/Table S2.xlsx]

## Sheet: Table S2
Table S2. Crossing scheme of 123 synthetic hexaploid wheat.
Durum Parent	Ae. taushii parent
	223	310	369	392	409	458	511	629	1026	1027	1031
AISBERG	-	-	X(9)	-	-	-	X(9)	-	-	-	-
LEUC 84693	-	-	-	-	X(5)	-	-	-	X(1)	-	-
UKR-OD 761.93	-	-	-	X(6)	-	-	-	-	-	-	-
UKR-OD 952.92	-	-	-	-	-	-	-	-	-	-	X(8)
UKR-OD 1530.94	-	X(3)	-	X(5)	-	X(6)	-	X(7)	-	X(19)	-
PANDUR	X(18)	-	-	-	X(13)	-	-	-	-	-	-
X: Original crosses
(): Number of entries from the same cross
Langond durum crossed with 14 different Ae. spp that resulted in the produciton of 1d different spring syntehtic lines.
SN	Crosses
1	LANGDON/KU-2096
2	LANGDON/KU-2074
3	LANGDON/KU-2075
4	LANGDON/KU-20-9
5	LANGDON/IG 48042
6	LANGDON/IG 126387
7	LANGDON/KU-2097
8	LANGDON/KU-2093
9	LANGDON/IG 131606
10	LANGDON/KU-2100
11	LANGDON/KU-2079
12	LANGDON/KU-2092
13	LANGDON/KU-2088
14	LANGDON/KU-2105
