# Supplementary material for: Genome-Wide Association Study Reveals Novel Genomic Regions for Grain Yield and Yield-Related Traits in Drought-Stressed Synthetic Hexaploid Wheat
Source: Int J Mol Sci. 2018 Oct 2;19(10):3011. doi: 10.3390/ijms19103011 (PMC6212811; doi:10.3390/ijms19103011)
Supplement: Supplementary file 1 [file ijms-19-03011-s001.zip › ijms-352624 Supplementary for proof/Table S5.xlsx]

## Sheet: Table S5
Table S5. Details of significant markers associated with 11 traits in 123 synthetic hexaploid wheat grown in two seasons (2016 and 2017) in Konya, Turkey
Year	Trait	SNP	Chromosome	Position (bp)	Pvalue	Allele	Effect	Phenotypic variance explained (%)	Gene-ID	Annotation	Annotation_Impact	Human readable description
2016	Awn length	S2A_73179800	2A	73179800	1.96e-06	T/C	-0.54	2.01	TraesCS2A01G124000	upstream_gene_variant	MODIFIER	Pentatricopeptide repeat-containing protein
2016	Awn length	S4A_602910768	4A	602910768	8.6e-07	A/G	0.48	2.89	-	-	-	-
2016	Awn length	S4A_691270332	4A	691270332	1.6e-06	T/G	-0.59	5.1	-	-	-	-
2016	Awn length	S4D_461573496	4D	461573496	1.93e-06	T/C	0.32	9.01	TraesCS4D01G290700.1	-	-	60S ribosomal protein L18a
2016	Awn length	S4D_490975981	4D	490975981	2.76e-05	C/T	0.47	4.4	TraesCS4D01G333500.1	-	-	Purple acid phosphatase
2016	Awn length	S5A_14299464	5A	14299464	5.59e-05	C/T	0.25	6.06	TraesCS5A01G018300	synonymous_variant	LOW	Thaumatin-like protein
2016	Awn length	S5A_562540562	5A	562540562	2.13e-12	C/T	-1.71	11.28	TraesCS5A01G361300.1	-	-	Guanine nucleotide exchange family protein
2016	Awn length	S5A_663583007	5A	663583007	4.89e-08	A/C	-0.72	10.69	TraesCS5A01G495900	synonymous_variant	LOW	ABC transporter B family protein
2016	Awn length	S5B_16679831	5B	16679831	1.7e-09	A/G	-0.78	17.64	-	-	-	-
2017	Awn length	S1D_374037078	1D	374037078	5.48e-07	G/T	0.67	1.19	TraesCS1D01G277100	downstream_gene_variant	MODIFIER	DNA glycosylase
2017	Awn length	S2B_707465014	2B	707465014	1.2e-06	A/G	-0.32	12.86	-	-	-	-
2017	Awn length	S3B_511571190	3B	511571190	1.84e-05	C/T	0.59	1.06	-	-	-	-
2017	Awn length	S4B_654126249	4B	654126249	1.03e-08	G/A	-0.71	13.96	-	-	-	-
2017	Awn length	S5A_562786305	5A	562786305	2.02e-11	A/G	-1.59	8.12	-	-	-	-
2017	Awn length	S5A_680705502	5A	680705502	7.94e-11	C/A	0.92	20.05	TraesCS5A01G518600	upstream_gene_variant	MODIFIER	-
2017	Awn length	S5B_43896804	5B	43896804	4.93e-08	C/T	-1.13	5.99	TraesCS5B01G038700-TraesCS5B01G038800	intergenic_region	MODIFIER	F-box family protein
2017	Awn length	S5D_431539773	5D	431539773	4.67e-05	G/A	0.28	5.76	-	-	-	-
2017	Awn length	S5D_434352162	5D	434352162	5.87e-05	A/T	0.3	8.14	-	-	-	-
2017	Awn length	S6B_643657	6B	643657	2.85e-11	C/T	-1.04	5.66	TraesCS6B01G000900-TraesCS6B01G001000	intergenic_region	MODIFIER	Pollen Ole e 1 allergen/extensin and F-box protein
2017	Awn length	S7A_675273205	7A	675273205	7.15e-09	C/T	-0.46	3.11	TraesCS7A01G483800-TraesCS7A01G484000	intergenic_region	MODIFIER	Hydroxyproline-rich glycoprotein-like and Aspartic proteinase nepenthesin
2016	Biomass weight	S1D_441309135	1D	441309135	1.5e-05	G/C	-105.34	14.39	TraesCS1D01G357500.1	-	-	Protein DETOXIFICATION
2016	Biomass weight	S7B_283360494	7B	283360494	6.4e-05	G/A	25.62	9.34	-	-	-	-
2016	Biomass weight	S7B_450630784	7B	450630784	8.81e-05	G/A	-25.88	10.73	TraesCS7B01G242600.1	missense_variant	MODERATE	F-box family protein
2016	Biomass weight	S7B_604038670	7B	604038670	5.52e-05	C/G	23.45	8.63	-	-	-
2017	Biomass weight	S2B_190232037	2B	190232037	7.95e-06	C/A	-37.57	2.66	TraesCS2B01G209000	downstream_gene_variant	MODIFIER	Saccharopine dehydrogenase
2017	Biomass weight	S2B_691513138	2B	691513138	2.17e-05	T/C	-55.49	5.53	TraesCS2B01G494500	upstream_gene_variant	MODIFIER
2017	Biomass weight	S3A_24973175	3A	24973175	6.17e-05	T/C	-40.2	7.81	TraesCS3A01G047100	synonymous_variant	LOW	Aspartic proteinase nepenthesin-2
2017	Biomass weight	S3A_24973182	3A	24973182	6.17e-05	T/C	-40.2	7.81	TraesCS3A01G047100	missense_variant	MODERATE	Aspartic proteinase nepenthesin-2
2017	Biomass weight	S3A_25012018	3A	25012018	8.41e-07	G/A	-59.44	14.4	TraesCS3A01G047200-TraesCS3A01G047300	intergenic_region	MODIFIER	DNA-directed RNA polymerase subunit beta' and F-box domain containing protein
2017	Biomass weight	S4A_704559254	4A	704559254	6.79e-05	C/T	72.75	7.26	-	-	-
2017	Biomass weight	S6D_459750797	6D	459750797	2.97e-05	C/G	33.69	4.9	TraesCS6D01G377000-TraesCS6D01G377100	intergenic_region	MODIFIER	Ethylene-responsive transcription factor and Myosin
2017	Biomass weight	S6D_459750812	6D	459750812	2.97e-05	G/A	-33.69	4.9	TraesCS6D01G377000-TraesCS6D01G377100	intergenic_region	MODIFIER	Ethylene-responsive transcription factor and Myosin
2017	Biomass weight	S6D_459750827	6D	459750827	2.97e-05	G/C	-33.69	4.9	TraesCS6D01G377000-TraesCS6D01G377100	intergenic_region	MODIFIER	Ethylene-responsive transcription factor and Myosin
2017	Biomass weight	S7B_682886226	7B	682886226	5.48e-05	C/G	42.83	3.11	TraesCS7B01G415000	synonymous_variant	LOW	Chaperone protein dnaJ
2017	Biomass weight	S7B_706522850	7B	706522850	2.05e-05	C/T	41.8	14.39	-	-	-
2016	Flag leaf area	S1D_278097355	1D	278097355	1.81e-05	C/G	0.21	11.45	TraesCS1D01G197200.1	-	-	P-loop containing nucleoside triphosphate hydrolases superfamily protein
2016	Flag leaf area	S6B_120860110	6B	120860110	9.82e-05	A/G	0.17	9.25	TraesCS6B01G125800-TraesCS6B01G125900	intergenic_region	MODIFIER	Cytochrome P450 family protein, expressed
2016	Flag leaf area	S6B_120860130	6B	120860130	9.82e-05	T/A	-0.17	9.25	TraesCS6B01G125800-TraesCS6B01G125900	intergenic_region	MODIFIER	Ethylene-responsive transcription factor and Cytochrome P450 family protein, expressed
2017	Flag leaf area	S1A_516732460	1A	516732460	1.25e-07	G/A	-0.42	7.95	TraesCS1A01G326700.1	missense_variant	MODERATE	Citrate-binding protein
2017	Flag leaf area	S1A_532786451	1A	532786451	5.93e-05	G/T	-0.29	8.1	TraesCS1A01G345900-TraesCS1A01G346000	intergenic_region	MODIFIER	Splicing factor 3B subunit 5 and 30S ribosomal protein S15
2017	Flag leaf area	S1A_532786462	1A	532786462	5.93e-05	G/A	0.29	8.1	TraesCS1A01G345900-TraesCS1A01G346000	intergenic_region	MODIFIER	Splicing factor 3B subunit 5 and 30S ribosomal protein S15
2017	Flag leaf area	S1A_575597761	1A	575597761	4.7e-10	G/A	0.62	7.23	TraesCS1A01G418000.1	-	-	Polygalacturonase
2017	Flag leaf area	S1B_58989138	1B	58989138	1.29e-06	A/G	-0.32	4.42	TraesCS1B01G076100-TraesCS1B01G076200	intergenic_region	MODIFIER	Receptor-like protein kinase and Myb/SANT-like DNA-binding domain protein
2017	Flag leaf area	S2A_764065400	2A	764065400	6.56e-05	G/T	-0.19	3.75	TraesCS2A01G563200	upstream_gene_variant	MODIFIER	NBS-LRR resistance-like protein
2017	Flag leaf area	S2A_29874199	2A	29874199	1.63e-18	G/A	4.65	23.07	-	-	-	-
2017	Flag leaf area	S2D_35564010	2D	35564010	1.94e-05	G/A	-0.41	7.12	-	-	-	-
2017	Flag leaf area	S4D_54054104	4D	54054104	1.29e-05	G/A	-0.28	8.07	TraesCS4D01G080000.1	intron_variant	MODIFIER	Glutathione S-transferase
2017	Flag leaf area	S5A_587423540	5A	587423540	7.05e-07	G/C	0.26	3.9	TraesCS5A01G391700	upstream_gene_variant	MODIFIER	MADS box transcription factor
2017	Flag leaf area	S6B_643131336	6B	643131336	1.48e-05	T/C	0.21	4.14	TraesCS6B01G369100	upstream_gene_variant	MODIFIER	MADS-box transcription factor
2017	Flag leaf area	S6B_674558588	6B	674558588	1.85e-10	T/A	-0.65	10.3	TraesCS6B01G398900-TraesCS6B01G399000	intergenic_region	MODIFIER	Fructose-bisphosphate aldolase and Shugoshin-1
2017	Flag leaf area	S7D_558932149	7D	558932149	1.95e-08	C/A	0.5	8	TraesCS7D01G439100-TraesCS7D01G439200	intergenic_region	MODIFIER	SKP1-like protein and Gibberellin 2-oxidase
2017	Flag leaf area	S7D_10009696	7D	10009696	2.32e-05	G/C	-0.35	3.09	-	-	-	-
2017	Flag leaf area	S7D_638535043	7D	638535043	9.99e-05	G/A	0.26	3.09	-	-	-	-
2017	Flag leaf area	S7D_638535044	7D	638535044	9.99e-05	A/C	-0.26	3.09	-	-	-	-
2017	Flag leaf area	S7D_638535045	7D	638535045	9.99e-05	A/G	-0.26	3.09	-	-	-	-
2016	Flag leaf length	S1B_667135914	1B	667135914	4.21e-05	C/T	-0.16	20.75	TraesCS1B01G447400-TraesCS1B01G447500	intergenic_region	MODIFIER	Disease resistance protein RPM1 and Peroxisomal membrane protein PEX14
2016	Flag leaf length	S6D_1771825	6D	1771825	2.22e-05	A/C	-0.16	17.34	TraesCS6D01G003200	intron_variant	MODIFIER	Amino acid transporter
2017	Flag leaf length	S1B_62791605	1B	62791605	3.34e-05	T/C	-0.41	6.58	TraesCS1B01G080400-TraesCS1B01G080500	intergenic_region	MODIFIER	Glycosyltransferase and Tetraspanin
2017	Flag leaf length	S1B_631203243	1B	631203243	5.47e-06	A/G	-0.21	9.81	TraesCS1B01G400600.1	synonymous_variant	LOW	Rp1-like protein
2017	Flag leaf length	S1D_382219667	1D	382219667	1.91e-07	C/G	-0.48	4.41	TraesCS1D01G283900.1	synonymous_variant	LOW	Chitinase
2017	Flag leaf length	S2A_29874199	2A	29874199	3.01e-23	G/A	4.74	32.27	-	-	-	-
2017	Flag leaf length	S2B_140752747	2B	140752747	7.1e-05	C/G	0.29	1.58	TraesCS2B01G167500.1	synonymous_variant	LOW	Cytochrome P450, putative
2017	Flag leaf length	S2D_642055122	2D	642055122	7.53e-05	C/T	0.25	5.86	TraesCS2D01G579800-TraesCS2D01G579900	intergenic_region	MODIFIER	protein kinase family protein and PLAC8 family protein
2017	Flag leaf length	S2D_71578532	2D	71578532	2.11e-05	G/A	-0.37	3.58	TraesCS2D01G122500.1	-	-	Plasma membrane fusion protein PRM1
2017	Flag leaf length	S4A_612662321	4A	612662321	5.05e-06	T/C	-0.23	5.31	TraesCS4A01G325200-TraesCS4A01G325300	intergenic_region	MODIFIER	F-box family protein
2017	Flag leaf length	S6D_463762312	6D	463762312	1.89e-06	A/G	0.25	5.99	TraesCS6D01G386200-TraesCS6D01G386300	intergenic_region	MODIFIER	Serine/threonine-protein kinase and Cytochrome P450, putative
2017	Flag leaf length	S7B_68562846	7B	68562846	7.77e-06	C/T	0.22	5.58	TraesCS7B01G063500-TraesCS7B01G063600	intergenic_region	MODIFIER	Phosphoinositide phosphatase family protein and Auxin responsive SAUR protein
2017	Flag leaf length	S7B_520419132	7B	520419132	3.96e-05	G/T	0.21	4.7	-	-	-	-
2016	Flag leaf width	S1B_453278609	1B	453278609	6.12e-05	C/T	-0.01	13.62	TraesCS1B01G257400-TraesCS1B01G257500	intergenic_region	MODIFIER	pale cress protein (PAC) and Coatomer subunit delta
2016	Flag leaf width	S1B_554003233	1B	554003233	2.58e-05	G/A	-0.02	9.34	TraesCS1B01G327900-TraesCS1B01G328000	intergenic_region	MODIFIER	Werner syndrome-like exonuclease, putative and U3 small nucleolar RNA-associated protein 15-like protein
2016	Flag leaf width	S6B_29539690	6B	29539690	9.6e-05	C/A	-0.02	11.53	TraesCS6B01G049800-TraesCS6B01G049900	intergenic_region	MODIFIER	-
2016	Flag leaf width	S6B_220551194	6B	220551194	6.44e-05	T/C	-0.03	13.81	TraesCS6B01G189600-TraesCS6B01G189700	intergenic_region	MODIFIER	DNA damage-inducible protein 1 and Protease do-like 1, chloroplastic
2016	Flag leaf width	S6B_320552308	6B	320552308	2.15e-05	A/G	-0.02	15.19	-	-	-	-
2016	Flag leaf width	S6D_16376439	6D	16376439	1.41e-05	T/C	-0.02	13.34	TraesCS6D01G040100.1	missense_variant	MODERATE	Mitochondrial transcription termination factor-like
2017	Flag leaf width	S1A_516732460	1A	516732460	1.02e-07	G/A	-0.03	9.46	TraesCS1A01G326700.1	missense_variant	MODERATE	Citrate-binding protein
2017	Flag leaf width	S1D_16816400	1D	16816400	3.42e-08	A/G	-0.03	9.86	TraesCS1D01G036000-TraesCS1D01G036100	intergenic_region	MODIFIER	Lecithin-cholesterol acyltransferase-like 1 and Protein FRIGIDA
2017	Flag leaf width	S2B_16009609	2B	16009609	8.99e-06	G/A	0.03	2.46	-	-	-	-
2017	Flag leaf width	S2B_48030550	2B	48030550	7.74e-06	T/C	-0.03	4.22	-	-	-	-
2017	Flag leaf width	S2D_32992152	2D	32992152	4.94e-12	G/T	-0.04	11.01	TraesCS2D01G077400.1	-	-	Actin cross-linking protein, putative (DUF569)
2017	Flag leaf width	S4B_534722043	4B	534722043	1.77e-06	G/A	0.04	9.41	TraesCS4B01G263700.1	-	-	OSBP (oxysterol binding protein)-related protein 1C
2017	Flag leaf width	S6B_26200560	6B	26200560	7.45e-08	C/A	0.03	12.29	TraesCS6B01G042800	downstream_gene_variant	MODIFIER	F-box family protein
2017	Flag leaf width	S6B_73535204	6B	73535204	4.59e-06	C/A	0.03	5.51	TraesCS6B01G097100-TraesCS6B01G097200	intergenic_region	MODIFIER	Wall-associated receptor kinase 3 and Receptor-like protein kinase
2017	Flag leaf width	S6B_119525401	6B	119525401	4.53e-07	G/A	-0.03	1.86	TraesCS6B01G124500	upstream_gene_variant	MODIFIER	BRCT domain-containing protein
2017	Flag leaf width	S6B_677338037	6B	677338037	2.21e-06	C/A	-0.02	1.6	TraesCS6B01G401300	upstream_gene_variant	MODIFIER	Serine-rich protein
2016	Grain volulme weight	S2D_617414673	2D	617414673	1.84e-05	A/C	-3.2	11.76	-	-	-	-
2016	Grain volulme weight	S5A_423673926	5A	423673926	6.12e-06	A/G	-4.41	13.16	-	-	-	-
2016	Grain volulme weight	S6A_615815033	6A	615815033	8.04e-05	A/G	-2.87	10.5	TraesCS6A01G417500	downstream_gene_variant	MODIFIER	Protein furry homolog-like protein
2016	Grain volulme weight	S7A_30902570	7A	30902570	5.54e-05	C/T	1.39	9.09	TraesCS7A01G062200-TraesCS7A01G062300	intergenic_region	MODIFIER	DNA topoisomerase
2016	Grain volulme weight	S7A_691163940	7A	691163940	8.46e-05	G/A	1.88	9.26	-	-	-	-
2017	Grain volulme weight	S1A_298646355	1A	298646355	3.49e-06	A/G	-0.47	10.5	TraesCS1A01G166200.1	synonymous_variant	LOW	Plant basic secretory family protein
2017	Grain volulme weight	S1A_522189599	1A	522189599	7.83e-05	G/A	-0.55	2.5	TraesCS1A01G334800	upstream_gene_variant	MODIFIER	Cytochrome P450
2017	Grain volulme weight	S2A_758448348	2A	758448348	2.32e-06	A/G	0.5	14.71	TraesCS2A01G552200.1	-	-	Pyruvate decarboxylase
2017	Grain volulme weight	S2B_47837996	2B	47837996	5.81e-07	G/A	-0.49	1.26	TraesCS2B01G086200	downstream_gene_variant	MODIFIER	Aspartic proteinase nepenthesin-1
2017	Grain volulme weight	S3A_610441472	3A	610441472	1.23e-05	C/T	-0.46	8.79	-	-	-	-
2017	Grain volulme weight	S4A_7441672	4A	7441672	8.1e-05	C/T	-0.8	16.17	TraesCS4A01G013100-TraesCS4A01G013200	intergenic_region	MODIFIER	Pyridoxal 5'-phosphate synthase subunit PdxT
2017	Grain volulme weight	S4A_73454791	4A	73454791	2.27e-06	C/T	-0.63	5.45	TraesCS4A01G074200.2	-	-	Microtubule associated protein family protein, putative, expressed
2017	Grain volulme weight	S7A_14787746	7A	14787746	7.75e-07	G/A	-0.86	10.32	-	-	-	-
2016	Grain yield	S1B_631118054	1B	631118054	3.59e-05	C/T	24.38	11.35	-	-	-	-
2016	Grain yield	S3A_686179591	3A	686179591	8.36e-05	G/A	-14.28	10.71	TraesCS3A01G445100	upstream_gene_variant	MODIFIER	F-box family protein
2016	Grain yield	S7A_122984835	7A	122984835	6e-05	C/G	18.06	9.51	TraesCS7A01G167600-TraesCS7A01G167700	intergenic_region	MODIFIER	Growth-regulating factor and Myb/SANT-like DNA-binding domain protein
2016	Grain yield	S7A_97410463	7A	97410463	7.01e-05	T/C	-16.44	11.61	-	-	-	-
2016	Grain yield	S7A_110655838	7A	110655838	4.21e-06	A/G	19.97	13	-	-	-	-
2016	Grain yield	S7A_110655882	7A	110655882	4.21e-06	C/T	19.97	13	-	-	-	-
2016	Grain yield	S7A_110891713	7A	110891713	3.9e-05	G/C	-18.42	16.55	-	-	-	-
2016	Grain yield	S7A_110891755	7A	110891755	3.9e-05	C/T	18.42	16.55	-	-	-	-
2016	Grain yield	S7A_111089350	7A	111089350	2.03e-06	T/G	-19.6	16.36	-	-	-	-
2016	Grain yield	S7A_111089373	7A	111089373	2.03e-06	A/G	19.6	16.36	-	-	-	-
2016	Grain yield	S7A_112439457	7A	112439457	3.06e-05	G/A	-18.38	11.73	-	-	-	-
2016	Grain yield	S7A_112439468	7A	112439468	3.06e-05	C/G	18.38	11.73	-	-	-	-
2016	Grain yield	S7A_112439502	7A	112439502	3.06e-05	G/A	-18.38	11.73	-	-	-	-
2016	Grain yield	S7A_112439538	7A	112439538	4.21e-06	T/C	-19.97	13.27	-	-	-	-
2016	Grain yield	S7A_112977027	7A	112977027	5.78e-06	T/A	-19.17	12.79	TraesCS7A01G158200.1	-	-	Sentrin-specific protease
2016	Grain yield	S7A_113791836	7A	113791836	1.4e-05	C/G	19.97	12.76	-	-	-	-
2016	Grain yield	S7A_113791855	7A	113791855	1.4e-05	C/T	19.97	12.76	-	-	-	-
2016	Grain yield	S7A_114998636	7A	114998636	2.97e-05	G/A	-17.8	15.21	-	-	-	-
2016	Grain yield	S7A_115267913	7A	115267913	5.98e-06	A/G	18.88	17.32	-	-	-	-
2016	Grain yield	S7A_115313308	7A	115313308	9.34e-06	C/T	21.19	15.81	-	-	-	-
2016	Grain yield	S7B_717371800	7B	717371800	5.66e-05	C/T	-14.77	10.2	TraesCS7B01G459600-TraesCS7B01G459700	intergenic_region	MODIFIER	receptor kinase 1
2017	Grain yield	S1B_5001751	1B	5001751	8.61e-05	C/A	-36.3	7.63	-	-	-	-
2017	Grain yield	S2B_67787236	2B	67787236	4.23e-05	A/G	-18.14	15.95	TraesCS2B01G106700-TraesCS2B01G106800	intergenic_region	MODIFIER	Wound-induced protein 1
2017	Grain yield	S3A_24993796	3A	24993796	9.28e-05	G/A	-15.29	10.11	TraesCS3A01G047200	upstream_gene_variant	MODIFIER	DNA-directed RNA polymerase subunit beta'
2017	Grain yield	S3A_24993797	3A	24993797	9.28e-05	T/C	-15.29	10.11	TraesCS3A01G047200	upstream_gene_variant	MODIFIER	DNA-directed RNA polymerase subunit beta'
2017	Grain yield	S3A_25012018	3A	25012018	1.55e-05	G/A	-20.02	12.74	TraesCS3A01G047200-TraesCS3A01G047300	intergenic_region	MODIFIER	DNA-directed RNA polymerase subunit beta' and F-box domain containing protein
2017	Grain yield	S3D_1203058	3D	1203058	7.61e-05	G/T	14.32	12.76	TraesCS3D01G002600-TraesCS3D01G002700	intergenic_region	MODIFIER	Aspartic proteinase nepenthesin-1 and Disease resistance protein RPM1
2017	Grain yield	S5B_598463062	5B	598463062	4.34e-06	T/C	-27.74	15.93	-	-	-	-
2017	Grain yield	S7A_27608184	7A	27608184	3.3e-06	G/T	-15.96	17.86	TraesCS7A01G057400	downstream_gene_variant	MODIFIER	Glycosyltransferase
2016	Harvest Index	S1D_237334753	1D	237334753	3.42e-07	T/C	0.01	3.84		-	-
2016	Harvest Index	S2A_747610082	2A	747610082	6.17e-06	G/A	-0.02	4.32	TraesCS2A01G528600.1	missense_variant	MODERATE	Heterogeneous nuclear ribonucleoprotein U-like protein 1
2016	Harvest Index	S2D_644672229	2D	644672229	7.67e-05	G/T	0.02	14.62		-	-
2016	Harvest Index	S3A_593313534	3A	593313534	2.76e-14	T/C	0.08	16	TraesCS3A01G343700-TraesCS3A01G343800	intergenic_region	MODIFIER	WRKY transcription factor and Photosystem I reaction center subunit VIII
2016	Harvest Index	S3D_447198038	3D	447198038	2.29e-08	G/A	0.02	2.36		-	-
2016	Harvest Index	S5B_598463062	5B	598463062	1.4e-09	T/C	-0.03	18.73		-	-
2016	Harvest Index	S6B_555296159	6B	555296159	6.12e-07	C/T	-0.05	7.4	TraesCS6B01G309900.1	-	-	Cobyric acid synthase
2016	Harvest Index	S6D_157451060	6D	157451060	9.74e-05	G/A	-0.03	6.15	TraesCS6D01G170900.1	synonymous_variant	LOW	Cytochrome P450, putative
2016	Harvest Index	S6D_462272376	6D	462272376	9.82e-13	A/G	0.02	14.51	TraesCS6D01G382600.1	synonymous_variant	LOW	LOB domain protein-like
2016	Harvest Index	S7B_720164172	7B	720164172	3.58e-09	G/C	0.02	2.22	TraesCS7B01G463400	upstream_gene_variant	MODIFIER	Non-lysosomal glucosylceramidase
2016	Root length	S3B_757480752	3B	757480752	5.69e-06	T/C	-0.38	18.51	TraesCS3B01G514800-TraesCS3B01G514900	intergenic_region	MODIFIER	Eukaryotic aspartyl protease family protein and Eukaryotic aspartyl protease family protein
2016	Root length	S5B_669373985	5B	669373985	2.38e-05	C/T	0.27	6.87	TraesCS5B01G502100-TraesCS5B01G502200	intergenic_region	MODIFIER	Dual specificity protein phosphatase and GRAM domain-containing protein / ABA-responsive
2016	Root length	S5B_669374027	5B	669374027	2.38e-05	C/T	0.27	6.87	TraesCS5B01G502100-TraesCS5B01G502200	intergenic_region	MODIFIER	Dual specificity protein phosphatase and GRAM domain-containing protein / ABA-responsive
2016	Root length	S6D_241296319	6D	241296319	1.47e-05	T/C	0.26	9.46	TraesCS6D01G185700-TraesCS6D01G185800	intergenic_region	MODIFIER	Nucleosome assembly protein 1-like 1
2016	Root length	S6D_431108774	6D	431108774	9.84e-05	G/A	-0.27	5.76	TraesCS6D01G332800.1	-	-	Protein DETOXIFICATION
2016	Root length	S6D_431173308	6D	431173308	4e-05	A/C	0.26	6.34	-	-	-	-
2016	Root length	S6D_435300571	6D	435300571	8.12e-06	A/G	0.49	16.7	-	-	-	-
2016	Root length	S6D_435306317	6D	435306317	6.35e-06	T/A	-0.31	8.73	-	-	-	-
2016	Root length	S6D_435306318	6D	435306318	6.35e-06	T/C	-0.31	8.73	-	-	-	-
2016	Root length	S6D_445773103	6D	445773103	6.35e-05	A/G	0.27	5.25	-	-	-	-
2016	Root length	S7A_94404310	7A	94404310	9.84e-05	G/A	0.52	7.5	TraesCS7A01G143200.2	missense_variant	MODERATE	Phosphatase 2C family protein
2017	Root length	S2B_84424899	2B	84424899	7.88e-05	G/A	128.42	10.09	-	-	-	-
2017	Root length	S2D_620326979	2D	620326979	6e-05	T/C	192.21	9.9	TraesCS2D01G541000.1	synonymous_variant	LOW	Disease resistance protein RPM1
2017	Root length	S6A_169248262	6A	169248262	6.99e-05	G/A	211.19	10.65	TraesCS6A01G166400-TraesCS6A01G166500	intergenic_region	MODIFIER	Glycosyltransferase family 92 protein and Non-structural maintenance of chromosome element 4
2017	Root length	S6A_169248303	6A	169248303	6.99e-05	A/G	-211.19	10.65	TraesCS6A01G166400-TraesCS6A01G166500	intergenic_region	MODIFIER	Glycosyltransferase family 92 protein and Non-structural maintenance of chromosome element 4
2016	Stem diameter	S1D_431523575	1D	431523575	2.62e-07	G/A	-0.06	10.31	TraesCS1D01G341500	downstream_gene_variant	MODIFIER	Disease resistance protein (NBS-LRR class) family
2016	Stem diameter	S2B_153613233	2B	153613233	3.96e-07	C/T	0.08	11.03	TraesCS2B01G178500	downstream_gene_variant	MODIFIER	Protein LTV1 like
2016	Stem diameter	S2D_38781826	2D	38781826	5.19e-09	G/A	-0.1	6.07	-	-	-	-
2016	Stem diameter	S3B_8490506	3B	8490506	3.05e-05	A/G	-0.12	2.15	TraesCS3B01G019600	upstream_gene_variant	MODIFIER	E3 ubiquitin-protein ligase
2016	Stem diameter	S3B_64310629	3B	64310629	6.9e-05	G/C	-0.04	1.27	TraesCS3B01G095900	upstream_gene_variant	MODIFIER	Major facilitator superfamily protein
2016	Stem diameter	S3B_64310630	3B	64310630	6.9e-05	T/C	-0.04	1.27	TraesCS3B01G095900	upstream_gene_variant	MODIFIER	Major facilitator superfamily protein
2016	Stem diameter	S3B_647336163	3B	647336163	9.39e-06	C/T	-0.06	4.12	-	-	-	-
2016	Stem diameter	S3D_10133372	3D	10133372	1.48e-10	T/G	-0.11	8.63	TraesCS3D01G028500.1	synonymous_variant	LOW	Leucine-rich repeat receptor-like protein kinase family protein
2016	Stem diameter	S3D_13585155	3D	13585155	5.21e-08	G/C	-0.05	7.76	TraesCS3D01G037500.1	-	-	DUF1666 family protein
2016	Stem diameter	S5B_385190372	5B	385190372	2.31e-13	A/T	0.18	17.79	-	-	-	-
2016	Stem diameter	S6A_94238211	6A	94238211	1.27e-07	G/T	0.06	7.47	TraesCS6A01G122200.1	-	-	Protein kinase, putative
2016	Stem diameter	S7A_723295818	7A	723295818	1.59e-06	G/C	0.05	2.71	TraesCS7A01G549300	upstream_gene_variant	MODIFIER	1,4-alpha-glucan branching enzyme
2017	Stem diameter	S1A_536172046	1A	536172046	2.38e-09	G/C	-0.07	9.45	-	-	-	-
2017	Stem diameter	S3A_26820384	3A	26820384	3.68e-05	T/C	0.05	2.7	TraesCS3A01G050400-TraesCS3A01G050500	intergenic_region	MODIFIER	Histone-lysine N-methyltransferase and GMP synthase [glutamine-hydrolyzing]
2017	Stem diameter	S4D_82741469	4D	82741469	9.92e-06	C/T	0.05	12.52	-	-	-	-
2017	Stem diameter	S4D_490591063	4D	490591063	1.07e-06	A/G	-0.15	2.37	-	-	-	-
2017	Stem diameter	S5A_539482288	5A	539482288	1.96e-07	C/A	0.14	3.39	-	-	-	-
2017	Stem diameter	S6A_611857844	6A	611857844	1.07e-07	G/C	-0.08	9.07	TraesCS6A01G406700	synonymous_variant	LOW	NAC domain protein,
2017	Stem diameter	S6B_610963076	6B	610963076	2.01e-06	G/T	0.06	7.68	TraesCS6B01G346900-TraesCS6B01G347000	intergenic_region	MODIFIER	NBS-LRR disease resistance protein and F-box protein-like
2017	Stem diameter	S6D_472404065	6D	472404065	3.49e-07	C/T	0.06	4.19	TraesCS6D01G404800-TraesCS6D01G404900	intergenic_region	MODIFIER	Calcium-dependent protein kinase and Protein SAWADEE HOMEODOMAIN-like protein 2
2017	Stem diameter	S6D_94986698	6D	94986698	1.73e-06	G/T	0.1	18.08	-	-	-	-
2017	Stem diameter	S7A_65090371	7A	65090371	6.41e-08	G/C	-0.1	3.88	TraesCS7A01G107600-TraesCS7A01G107700	intergenic_region	MODIFIER	Mediator complex, subunit Med7 and 3-ketoacyl-CoA synthase
2017	Stem diameter	S7B_159873337	7B	159873337	9.23e-05	C/T	0.06	28.77	TraesCS7B01G132100-TraesCS7B01G132200	intergenic_region	MODIFIER	Loricrin-like and 4-hydroxy-tetrahydrodipicolinate synthase
2016	Thousand kernel weight	S2A_47781717	2A	47781717	2.99e-05	A/G	0.93	4.16	TraesCS2A01G093400-TraesCS2A01G093500	intergenic_region	MODIFIER	Myb/SANT-like DNA-binding domain protein and F-box family protein
2016	Thousand kernel weight	S2B_409327412	2B	409327412	3.52e-06	C/A	-1.28	5.12	TraesCS2B01G293500	upstream_gene_variant	MODIFIER	Tetratricopeptide repeat (TPR)-like superfamily protein
2016	Thousand kernel weight	S2D_7309581	2D	7309581	8.09e-07	G/T	0.7	14.72	-	-	-	-
2016	Thousand kernel weight	S3B_758391015	3B	758391015	3.84e-06	A/C	-0.81	9.73	TraesCS3B01G516300-TraesCS3B01G516400	intergenic_region	MODIFIER	ATP synthase subunit a
2016	Thousand kernel weight	S4A_625466381	4A	625466381	7.56e-05	G/T	1.21	15.3	TraesCS4A01G347500-TraesCS4A01G347600	intergenic_region	MODIFIER	Receptor-like protein kinase and protein kinase family protein
2016	Thousand kernel weight	S4A_402470267	4A	402470267	1.07e-07	C/T	1.65	18.64	-	-	-	-
2016	Thousand kernel weight	S4D_509427923	4D	509427923	1.22e-05	G/C	-1.72	10.06	TraesCS4D01G364700	missense_variant	MODERATE	Cytochrome P450 family protein
2016	Thousand kernel weight	S6D_452410667	6D	452410667	6.97e-09	A/G	-1.54	17.66	TraesCS6D01G360800	upstream_gene_variant	MODIFIER	protein kinase family protein
2016	Thousand kernel weight	S7B_714380330	7B	714380330	8.68e-06	T/C	-0.95	11.46	-	-	-	-
2017	Thousand kernel weight	S1A_17748135	1A	17748135	1.01e-05	C/G	0.62	8.59	-	-	-	-
2017	Thousand kernel weight	S2B_683472157	2B	683472157	4.91e-05	C/T	-1.48	12.74	-	-	-	-
2017	Thousand kernel weight	S2D_7309581	2D	7309581	2.54e-08	G/T	0.83	8.51	-	-	-	-
2017	Thousand kernel weight	S3A_52455011	3A	52455011	9.53e-07	T/C	1.31	1.64	TraesCS3A01G081100	upstream_gene_variant	MODIFIER	Major facilitator superfamily protein
2017	Thousand kernel weight	S4A_681180933	4A	681180933	7.65e-07	T/G	-0.81	14.08	TraesCS4A01G408300	upstream_gene_variant	MODIFIER	Xyloglucan galactosyltransferase KATAMARI1-like protein
2017	Thousand kernel weight	S4B_11905230	4B	11905230	1.14e-09	C/G	-1.11	3.91	TraesCS4B01G016200.1	synonymous_variant	LOW	LOB domain-containing protein, putative
2017	Thousand kernel weight	S4B_407743714	4B	407743714	1.02e-16	A/T	2.31	13.38	TraesCS4B01G187300-TraesCS4B01G187400	intergenic_region	MODIFIER	Protein COBRA, putative and Hexosyltransferase
2017	Thousand kernel weight	S4B_637722874	4B	637722874	6.79e-06	C/T	0.86	2.03	TraesCS4B01G344200.1	-	-	Zinc finger (C3HC4-type RING finger) family protein
2017	Thousand kernel weight	S5B_288308122	5B	288308122	4.85e-05	C/G	-0.65	2.21	TraesCS5B01G156100	upstream_gene_variant	MODIFIER	Alpha/beta-Hydrolases superfamily protein
2017	Thousand kernel weight	S5B_616966405	5B	616966405	1.22e-07	G/A	1.29	22.21	-	-	-	-
2017	Thousand kernel weight	S7D_46755477	7D	46755477	4.17e-07	G/A	-0.76	4.29	-	-	-	-
Note
intergenic_region: The SNP is in an intergenic region
upstream_gene_variant: The SNP is in the upstream of a gene (default length: 5K bases)
synonymous_variant: SNP causes a codon that produces the same amino acid
missense_variant: SNP causes a codon that produces a different amino acid
stop_lost : SNP causes stop codon to be mutated into a non-stop codon
downstream_gene_variant: The SNP is in the downstream of a gene (default length: 5K bases)
splice_region_variant: A sequence variant in which a change has occurred within the region of the splice site, either within 1-3 bases of the exon or 3-8 bases of the intron.
intron_variant: SNP hits an intron
