# Supplementary material for: Genome-Wide Association Study Reveals Novel Genomic Regions for Grain Yield and Yield-Related Traits in Drought-Stressed Synthetic Hexaploid Wheat
Source: Int J Mol Sci. 2018 Oct 2;19(10):3011. doi: 10.3390/ijms19103011 (PMC6212811; doi:10.3390/ijms19103011)
Supplement: Supplementary file 1 [file ijms-19-03011-s001.zip › ijms-352624 Supplementary for proof/Table S6.xlsx]

## Sheet: Table S6
Table S6: Details of potential candidate gene functions harboring SNPs affecting yield and yield-related traits under drought stress in 123 synthetic hexaploid wheat grown in two seasons (2016 and 2017) in Konya, Turkey.
Year	Trait	SNP	Chromosome	Position (bp)	Pvalue	Allele	Effect	Phenotypic variance explained (%)	Gene-ID	Annotation
2017	Flag leaf area	S1A_532786451	1A	532786451	5.93e-05	G/T	-0.29	0.81	TraesCS1A01G345900-TraesCS1A01G346000	Splicing factor 3B subunit 5 and 30S ribosomal protein S15
2017	Flag leaf area	S1A_532786462	1A	532786462	5.93e-05	G/A	0.29	0.81	TraesCS1A01G345900-TraesCS1A01G346000	Splicing factor 3B subunit 5 and 30S ribosomal protein S15
2016	Stem diameter	S6A_94238211	6A	94238211	1.27e-07	G/T	0.06	7.47	TraesCS6A01G122200.1	Protein kinase
2016	Thousand kernel weight	S6D_452410667	6D	452410667	6.97e-09	A/G	-1.54	17.66	TraesCS6D01G360800	Protein kinase
2017	Flag leaf length	S2D_642055122	2D	642055122	7.53e-05	C/T	0.25	5.86	TraesCS2D01G579800-TraesCS2D01G579900	Protein kinase
2016	Thousand kernel weight	S4A_625466381	4A	625466381	7.56e-05	G/T	1.21	15.3	TraesCS4A01G347500-TraesCS4A01G347600	Protein kinase
2016	Grain yield	S7B_717371800	7B	717371800	5.66e-05	C/T	-14.77	10.2	TraesCS7B01G459600-TraesCS7B01G459700	Protein kinase
2017	Flag leaf area	S1B_58989138	1B	58989138	1.29e-06	A/G	-0.32	4.42	TraesCS1B01G076100-TraesCS1B01G076200	Protein kinase
2017	Flag leaf length	S6D_463762312	6D	463762312	1.89e-06	A/G	0.25	5.99	TraesCS6D01G386200-TraesCS6D01G386300	Protein kinase
2017	Flag leaf width	S6B_73535204	6B	73535204	4.59e-06	C/A	0.03	5.51	TraesCS6B01G097100-TraesCS6B01G097200	Protein kinase
2016	Stem diameter	S3B_64310629	3B	64310629	6.9e-05	G/C	-0.04	1.27	TraesCS3B01G095900	Major facilitator superfamily protein
2016	Stem diameter	S3B_64310630	3B	64310630	6.9e-05	T/C	-0.04	1.27	TraesCS3B01G095900	Major facilitator superfamily protein
2017	Thousand kernel weight	S3A_52455011	3A	52455011	9.53e-07	T/C	1.31	1.64	TraesCS3A01G081100	Major facilitator superfamily protein
2017	Flag leaf area	S6B_643131336	6B	643131336	1.48e-05	T/C	0.21	4.14	TraesCS6B01G369100	MADS-box transcription factor
2017	Flag leaf area	S5A_587423540	5A	587423540	7.05e-07	G/C	0.26	3.9	TraesCS5A01G391700	MADS box transcription factor
2017	Thousand kernel weight	S4B_11905230	4B	11905230	1.14e-09	C/G	-1.11	3.91	TraesCS4B01G016200.1	LOB domain-containing protein
2016	Harvest Index	S6D_462272376	6D	462272376	9.82e-13	A/G	0.02	14.51	TraesCS6D01G382600.1	LOB domain-containing protein
2017	Flag leaf length	S1B_62791605	1B	62791605	3.34e-05	T/C	-0.41	6.58	TraesCS1B01G080400-TraesCS1B01G080500	Glycosyltransferase
2017	Root length	S6A_169248303	6A	169248303	6.99e-05	A/G	-211.19	10.65	TraesCS6A01G166400-TraesCS6A01G166500	Glycosyltransferase
2017	Grain yield	S7A_27608184	7A	27608184	3.3e-06	G/T	-15.96	17.86	TraesCS7A01G057400	Glycosyltransferase
2017	Root length	S6A_169248262	6A	169248262	6.99e-05	G/A	211.19	10.65	TraesCS6A01G166400-TraesCS6A01G166500	Glycosyltransferase
2017	Stem diameter	S6B_610963076	6B	610963076	2.01e-06	G/T	0.06	7.68	TraesCS6B01G346900-TraesCS6B01G347000	F-box protein
2017	Awn length	S6B_643657	6B	643657	2.85e-11	C/T	-1.04	5.66	TraesCS6B01G000900-TraesCS6B01G001000	F-box protein
2017	Flag leaf length	S4A_612662321	4A	612662321	5.05e-06	T/C	-0.23	5.31	TraesCS4A01G325200-TraesCS4A01G325300	F-box protein
2017	Awn length	S5B_43896804	5B	43896804	4.93e-08	C/T	-1.13	5.99	TraesCS5B01G038700-TraesCS5B01G038800	F-box protein
2016	Biomass weight	S7B_450630784	7B	450630784	8.81e-05	G/A	-25.88	10.73	TraesCS7B01G242600.1	F-box protein
2017	Flag leaf width	S6B_26200560	6B	26200560	7.45e-08	C/A	0.03	12.29	TraesCS6B01G042800	F-box protein
2016	Grain yield	S3A_686179591	3A	686179591	8.36e-05	G/A	-14.28	10.71	TraesCS3A01G445100	F-box protein
2016	Thousand kernel weight	S2A_47781717	2A	47781717	2.99e-05	A/G	0.93	4.16	TraesCS2A01G093400-TraesCS2A01G093500	F-box protein
2017	Biomass weight	S3A_25012018	3A	25012018	8.41e-07	G/A	-59.44	14.4	TraesCS3A01G047200-TraesCS3A01G047300	F-box protein
2017	Grain yield	S3A_25012018	3A	25012018	1.55e-05	G/A	-20.02	12.74	TraesCS3A01G047200-TraesCS3A01G047300	F-box protein
2017	Biomass weight	S6D_459750797	6D	459750797	2.97e-05	C/G	33.69	0.49	TraesCS6D01G377000-TraesCS6D01G377100	Ethylene-responsive transcription factor
2017	Biomass weight	S6D_459750812	6D	459750812	2.97e-05	G/A	-33.69	0.49	TraesCS6D01G377000-TraesCS6D01G377100	Ethylene-responsive transcription factor
2017	Biomass weight	S6D_459750827	6D	459750827	2.97e-05	G/C	-33.69	0.49	TraesCS6D01G377000-TraesCS6D01G377100	Ethylene-responsive transcription factor
2016	Flag leaf area	S6B_120860130	6B	120860130	9.82e-05	T/A	-0.17	9.25	TraesCS6B01G125800-TraesCS6B01G125900	Ethylene-responsive transcription factor
2017	Biomass weight	S3A_25012018	3A	25012018	8.41e-07	G/A	-59.44	14.4	TraesCS3A01G047200-TraesCS3A01G047300	DNA-directed RNA polymerase subunit beta'
2017	Grain yield	S3A_25012018	3A	25012018	1.55e-05	G/A	-20.02	12.74	TraesCS3A01G047200-TraesCS3A01G047300	DNA-directed RNA polymerase subunit beta'
2017	Flag leaf area	S2A_764065400	2A	764065400	6.56e-05	G/T	-0.19	3.75	TraesCS2A01G563200	Disease resistance protein
2017	Stem diameter	S6B_610963076	6B	610963076	2.01e-06	G/T	0.06	7.68	TraesCS6B01G346900-TraesCS6B01G347000	Disease resistance protein
2017	Flag leaf length	S1B_631203243	1B	631203243	5.47e-06	A/G	-0.21	9.81	TraesCS1B01G400600.1	Disease resistance protein
2016	Flag leaf length	S1B_667135914	1B	667135914	4.21e-05	C/T	-0.16	20.75	TraesCS1B01G447400-TraesCS1B01G447500	Disease resistance protein
2017	Grain yield	S3D_1203058	3D	1203058	7.61e-05	G/T	14.32	12.76	TraesCS3D01G002600-TraesCS3D01G002700	Disease resistance protein
2017	Root length	S2D_620326979	2D	620326979	6e-05	T/C	192.21	9.9	TraesCS2D01G541000.1	Disease resistance protein
2016	Stem diameter	S1D_431523575	1D	431523575	2.62e-07	G/A	-0.06	10.31	TraesCS1D01G341500	Disease resistance protein
2017	Grain yield	S3D_1203058	3D	1203058	7.61e-05	G/T	14.32	12.76	TraesCS3D01G002600-TraesCS3D01G002700	Disease resistance protein
2017	Flag leaf length	S2B_140752747	2B	140752747	7.1e-05	C/G	0.29	1.58	TraesCS2B01G167500.1	Cytochrome P450
2016	Harvest Index	S6D_157451060	6D	157451060	9.74e-05	G/A	-0.03	6.15	TraesCS6D01G170900.1	Cytochrome P450
2017	Flag leaf length	S6D_463762312	6D	463762312	1.89e-06	A/G	0.25	5.99	TraesCS6D01G386200-TraesCS6D01G386300	Cytochrome P450
2016	Flag leaf area	S6B_120860130	6B	120860130	9.82e-05	T/A	-0.17	9.25	TraesCS6B01G125800-TraesCS6B01G125900	Cytochrome P450
2016	Thousand kernel weight	S4D_509427923	4D	509427923	1.22e-05	G/C	-1.72	10.06	TraesCS4D01G364700	Cytochrome P450
2016	Flag leaf area	S6B_120860110	6B	120860110	9.82e-05	A/G	0.17	9.25	TraesCS6B01G125800-TraesCS6B01G125900	Cytochrome P450
2017	Grain volulme weight	S1A_522189599	1A	522189599	7.83e-05	G/A	-0.55	2.5	TraesCS1A01G334800	Cytochrome P450
2017	Flag leaf area	S1A_516732460	1A	516732460	1.25e-07	G/A	-0.42	7.95	TraesCS1A01G326700.1	Citrate-binding protein
2017	Flag leaf width	S1A_516732460	1A	516732460	1.02e-07	G/A	-0.03	9.46	TraesCS1A01G326700.1	Citrate-binding protein
2017	Biomass weight	S3A_24973175	3A	24973175	6.17e-05	T/C	-40.2	7.81	TraesCS3A01G047100	Aspartic proteinase nepenthesin-2
2017	Biomass weight	S3A_24973182	3A	24973182	6.17e-05	T/C	-40.2	7.81	TraesCS3A01G047100	Aspartic proteinase nepenthesin-2
2017	Grain volulme weight	S2B_47837996	2B	47837996	5.81e-07	G/A	-0.49	1.26	TraesCS2B01G086200	Aspartic proteinase nepenthesin-1
2017	Grain yield	S3D_1203058	3D	1203058	7.61e-05	G/T	14.32	12.76	TraesCS3D01G002600-TraesCS3D01G002700	Aspartic proteinase nepenthesin-1
2016	Biomass weight	S1D_441309135	1D	441309135	1.5e-05	G/C	-105.34	14.39	TraesCS1D01G357500.1	Protein DETOXIFICATION
2016	Root length	S6D_431108774	6D	431108774	9.84e-05	G/A	-0.27	5.76	TraesCS6D01G332800.1	Protein DETOXIFICATION
2016	Root length	S5B_669373985	5B	669373985	2.38e-05	C/T	0.27	6.87	TraesCS5B01G502100-TraesCS5B01G502200	GRAM domain-containing protein / ABA-responsive
2016	Root length	S5B_669374027	5B	669374027	2.38e-05	C/T	0.27	6.87	TraesCS5B01G502100-TraesCS5B01G502200	GRAM domain-containing protein / ABA-responsive
